# Supplementary material for: “Please speak in Hindi”: Cognitive interviews to improve measurement of digital access in North India
Source: PLoS One. 2026 Jul 28;21(7):e0354874. doi: 10.1371/journal.pone.0354874 (PMC13411880; doi:10.1371/journal.pone.0354874)
Supplement: S1 Appendix — (XLSX) [file pone.0354874.s001.xlsx]

## Sheet: CI India Questions V1-V4
Domain	Q No.	Original Source	Original Question	Original Response Option	Question- V1	Response options	Question- V4 Final Tool	Response- V4 Final Tool	Notes
Ownership, Access and Use	Q1	GSMA Consumer Survey 2022	Do you personally own a mobile phone? Please do not include old handsets that you don’t use anymore.	1. Yes 2. No	Do you personally own a mobile phone? Please do not include old handsets that you don’t use anymore.[Do you have your own personal mobile phone? Do not include old mobile phones that you do not use anymore.] क्या आपके पास आपका अपना (खुद का/निजी) मोबाईल फोन है? जो पुराने मोबाईल फोन अब आप इस्तेमाल नहीं करते उन्हें शामिल न करें।	1. Yes हाँ 2. No नहीं	Do you personally own a mobile phone that you use right now? क्या आपके पास अपना खुद का मोबाईल फोन है जो आप इस्तेमाल करते हैं?	1. Yes हाँ 2. No नहीं	1. The statement "please do not include old handsets that you don't use anymore" was removed as it resulted in delayed response and confusion. 2. However, to capture ownership of 'in use' mobile phones, the question was tweaked to include 'phone that you use right now'/ फोन जो आप इस्तेमाल करते हैं'.
Ownership, Access and Use	Q2	GSMA Consumer Survey 2022	Do you have the use of a mobile phone?	1. Yes 2. No	Do you have the use of a mobile phone? [Is there any mobile phone that you use?] क्या ऐसा कोई मोबाइल फोन है जिसका आप इस्तेमाल करते हैं?	1. Yes हाँ 2. No नहीं	[If no, to Q1 above] You said that you do not own a mobile phone, but is there any mobile phone that you use? [Q1 में अगर ना] आपने बोला कि आपके पास अपना खुद का फोन नहीं है, पर क्या ऐसा कोई भी मोबाइल फोन है जो आप इस्तेमाल करते हैं?	1. Yes हाँ 2. No नहीं	1. The original english question was interpreted as 'if one has the use of a mobile phone i.e. if the mobile phone is useful to the person'. To capture if the respondent is using any mobile phone, even if they might not/ do not personally own a mobile phone, the question was refined in both english and hindi. 2. 'is there any mobile phone..' / 'कोई भी मोबाइल फोन ' was added to emphasize use of mo…
Access/ Access duration	Q24a	New	New question developed by the team in between CI rounds from learnings on the field	NA	NA	NA	Is this phone with you whenever you need it? जब भी आपको फोन की जरूरत होती है, तो क्या यह फोन आपके पास होता है?	1. Yes हाँ 2. No नहीं	1.Based on the responses, we recognised a distinction between 'use' and 'reach/access'. Respondents hardly refered to access to the phone when the question was asked and spoked about why and when they use the phone. We have added a question to ascertain if they have access to the phone by asking them that if they need the phone, then do they have access to it (24a) and then asking mostly when is …
Access/ Access duration	Q24	Kilkari Baseline Survey: Women's questionnaire	On average how many hours per day is the phone within your reach – i.e. you can pick it up if it rings?	Hours___	On a typical day, how many minutes/hours on average is your present phone within your reach? Note to enumerator: Get response in hours/minutes एक साधारण दिन में, आप जो फोन अभी इस्तेमाल कर रहें है वह रोज आपके पास लगभग कितने मिनट या घंटे के लिए रहता है?	Hours _________घंटे Minutes _______ मिनट	On a typical day, when is this phone mostly within your reach? 1. Whole day, mostly in the morning, mostly in the afternoon, mostly in the evening, mostly in the night, never आप जो फोन अभी इस्तेमाल कर रहें है वह एक दिन में ज्यादातर आपके पास कब रहता है? पूरे दिन ज्यादातर सुबह में ज्यादातर दोपहर में ज्यादातर शाम में ज्यादातर रात में कभी भी नहीं	1. Whole day पूरे दिन 2.Mostly in the morning ज्यादातर सुबह में 3.Mostly in the afternoon ज्यादातर दोपहर में 4.Mostly in the evening ज्यादातर शाम में 5.Mostly in the night ज्यादातर रात में 6.Never कभी भी नहीं	1. respondents spoke about their use of the phone in a day rather than their access to the phone/ when the phone is in their reach. 2. here we have specified the times of the day as responses within the question itself. We have added a question to understand if they have access to the phone when they need it. 3. Also, it was difficult for the respondents to give clear answers in hours and minutes…
Use	Q10a	New	New question developed by the team in between CI rounds from learnings on the field	NA	NA	NA	Do you use a mobile phone everyday? क्या आप मोबाईल फोन रोज़ चलाते हैं?	1. Yes हाँ 2. No नहीं	1. we have introduced this question because respondents found Q10 confusing. Most of them claimed to use a phone everyday and thus, asking how often they had used the phone in last two weeks did not suit the context/ lead to confusion/ lead to delayed reponse. Now, if respondents say NO when answering Q10a, will Q10 be asked.
Use	Q9	New	New question developed by the team before CIs	NA	During the last 2 weeks, did you use a mobile phone? क्या आपने पिछले दो हफ्तों में मोबाइल फोन का इस्तेमाल किया है?	1. Yes हाँ 2. No नहीं	During the last 15 days, did you use a mobile phone? क्या आपने पिछले 15 दिनों में मोबाइल फोन का इस्तेमाल किया है?	1. Yes हाँ 2. No नहीं	1. People do not have the same understanding about the days in a 'week/ month'. We have included '15 din'/ 15 days to be more precise and enable easier recall. This is a simple yes-no question which is followed by how often did the respondent use the phone in the last 15 days (if not everyday).
Use	Q10	MICS-6: Men's survey	During the last 3 months, did you use a mobile telephone at least once a week, less than once a week or not at all?	NOT AT ALL 0 LESS THAN ONCE A WEEK 1 AT LEAST ONCE A WEEK 2 ALMOST EVERY DAY	During the last two weeks, how often did you use a mobile phone? Every day, a few times a week, or about once a week? पिछले दो हफ्तों में कितनी बार, आपने कब कब मोबाइल फोन का इस्तेमाल किया? हर रोज, हफ्ते में कुछ बार या हफ्ते में एक बार?	1. Every day/Daily हर रोज 2. A few times a week हफ्ते में कुछ बार 3. Once a week हफ्ते में एक बार	You said that you do not use a mobile phone everyday. So can you tell me, in the last 15 days, how many days* did you use a mobile phone? [*Note to enumerator: Try and get the response in number of days i.e. 2-4, 3, 5-6, etc. and then match it to the options specified] आपने बताया कि आप मोबाईल फोन रोज़ नहीं चलाते, तो पिछले 15 दिनों में आपने फोन का इस्तेमाल कितने दिन किया?	1.Many days (more than 7 days) कई दिन 2.Some days (Between 2-7) कुछ दिन 3.One day एक दिन 4.Not at all बिल्कुल नहीं	1.People do not understand week/ months and have different conception about the number of days in a week. We will ask '15 din' to be more precise and enable easier recall. 2. response options have been changed based on the introduction of Q10a and responses that we received while testing this question.
Use	Q3a/ Q3	GSMA Global Consumer Survey 2022	And thinking about the mobile phone that you use most often, are you …? Select one answer	1. The sole or main user (i.e. the person who uses it most and carries it most days) 2. A user, but NOT the person using it most	Keeping the mobile phone that you use in mind, please tell me if: जिस मोबाइल फोन का आप इस्तेमाल करते हैं उसके बारे में सोच के बताइए कि क्या......	1.The sole or main user (i.e. the person who uses it most and carries it most days) the only person who uses it OR the person who uses it most and keeps it with them most of the time. [You primarily use it: This phone is only used by you or you use it the most and mostly keep it with yourself.] आप उसका मुख्य रूप से इस्तेमाल करते हैं : उस फोन का इस्तेमाल सिर्फ आप ही करते हैं या आप ही सबसे ज़्यादा इ…	The phone that you were just talking about, are you the one who mostly uses it? जिस मोबाइल फोन के बारे में आप अभी बता रहे थे, क्या इस फोन को ज्यादातर आप ही चलाते हैं?	1. Yes हाँ 2. No नहीं	1. Most respondents did not understand mukhaya roop; the response options were very long and confusing. 2. the respondents only tend to remember the last few words when the statements are too long and thus, they repeat those words as answers. It was important to revise the wording (fewer words which convey the same meaning) plus structure of the question. 3. The refined question only inquires whe…
Use	Q3b	New	New question developed by the team in between CI rounds from learnings on the field	NA	NA	NA	If you don’t mostly use this phone, then who uses it? अगर इस फोन का इस्तेमाल ज्यादातर आप नहीं करते तो कौन करता है?	.Wife पत्नी 2.Husband पति 3.Male child/ children बेटा/बेटे 4.Female child/children बेटी/बेटियाँ 5.Mother माँ 6.Father पिता 7.Brother भाई 8.Sister बहन 9.Uncle चाचा/ताऊ/मामा 10. Aunt चाची /ताई/मामी/बूआ 11.Nephew / Niece भतीजा /भतीजी/ 12.भांजा/भांजी 13.Other male household member परिवार के अन्य पुरुष सदस्य 14. Other female household member परिवार के अन्य महिला सदस्य 15.Neighbor पड़ोसी 16.Mother in l…
Phone sharing	Q11a	New	New question developed by the team before CIs	NA	Does anybody else, other than you, also use this mobile phone? क्या आप के अलावा, इस फोन को कोई और भी चलाता/ (इस्तेमाल करता) है?	1. Yes हाँ 2. No नहीं	Does anybody else, other than you, also ever use this mobile phone? क्या आपके अलावा, इस फोन को कोई और, कभी भी चलाता है?	1. Yes हाँ 2. No नहीं	1. Included 'ever use'/ 'कभी भी' to refer to both frequent and occasional use of respondents' phone by other people.
Phone sharing	Q12	New	New question developed by the team before CIs	NA	Who else uses this phone apart from you? [Except you, Who else uses this phone?] आपके अलावा, इस फोन को कौन इस्तेमाल करता/चलाता है?	1. Wife पत्नी 2. Husband पति 3. Male child/ children बेटा/बेटे 4. Female child/children बेटी/बेटियाँ 5. Mother माँ 6. Father पिता 7. Brother भाई 8. Sister बहन 9. Uncle चाचा/ताऊ/मामा 10. Aunt चाची /ताई/मामी/बूआ 11. Nephew / Niece भतीजा /भतीजी/भांजा/भांजी 12. Other male household member परिवार के अन्य पुरुष सदस्य 13. Other female household member परिवार के अन्य महिला सदस्य 14. Neighbor पड़ोसी 15. M…	[If yes] Who else uses this phone apart from you? [अगर हाँ] आपके अलावा, इस फोन को कौन इस्तेमाल करता है?	1. Wife पत्नी 2. Husband पति 3. Male child/ children बेटा/बेटे 4. Female child/children बेटी/बेटियाँ 5. Mother माँ 6. Father पिता 7. Brother भाई 8. Sister बहन 9. Uncle चाचा/ताऊ/मामा 10. Aunt चाची /ताई/मामी/बूआ 11. Nephew / Niece भतीजा /भतीजी/भांजा/भांजी 12. Other male household member परिवार के अन्य पुरुष सदस्य 13. Other female household member परिवार के अन्य महिला सदस्य 14. Neighbor पड़ोसी 15. M…	1.[FROM V0-V1] reduced the length of the question to only include 'who else uses this phone apart from you' 2. [FROM V0-V1] Below we have included a question on 'how often others use this phone'. This will help us gauge more about respondents access to, use of the phone as well as their sharing patterns.
Phone sharing	Q11b	New			How often do other people use this mobile phone? [Except you, when-all do other people use this phone?] आपके अलावा, इस फोन को और/अन्य लोग कब कब इस्तेमाल करते/चलाते है?	1. Every day/Daily हर रोज/प्रतिदिन 2. A few times a week हफ्ते में कुछ बार 3. Once a week हफ्ते में एक बार 4. Less than once a week हफ्ते में एक बार से भी कम	In the past 7 days, how often did these people* use this phone? Everyday, sometimes, not at all. [*note for enumerator: ‘these people’ (इन लोगों ने) refers to those who, other than the respondent, are using the phone] पिछले 7 दिनों में इन लोगों ने यह फोन कितनी बार इस्तेमाल किया है? रोज़ कभी कभार बिल्कुल नहीं	1.Everyday रोज़ 2. Sometimes कभी कभार 3. Not at all बिल्कुल नहीं	1. [FROM V0-V1] We included a question on 'how often others use this phone' to help us collect information about respondents access to, use of the phone as well as their sharing patterns. 2. we have added part of the responses i.e., 'in the past 7 days' to the question itself and have framed suitbale responses accordingly. 3.*note for enumerator: ‘these people’ (इन लोगों ने) refers to those who, …
SIM	Q4	GSMA Global Consumer Survey 2022	Do you know what a SIM card is? Select one answer	1. Yes 2. No	Do you know what a SIM card is? क्या आप जानते है कि सिम कार्ड क्या होता है?	1. Yes हाँ 2. No नहीं	Do you know what a SIM is? क्या आप जानते है कि सिम क्या होता है?	1. Yes हाँ 2. No नहीं	1. SIM card was changed to SIM because it was easier to understand and more commonly used
SIM	Q5	GSMA Global Consumer Survey 2022	You said that you have [INSERT NUMBER OF HANDSETS MENTIONED AT Q6b]. Do you have any SIM cards (i.e. mobile phone numbers) that you use in [INSERT “this mobile phone “ IF Q6b=1 / “these mobile phones“ IF Q6b=2-5] at least once a month? Select one answer	1. Yes, I have at least one SIM card that I use at least once a month 2. No	Do you have any such SIM card or phone number that you, at least once a month, use with this/these phone(s)? क्या आपके पास ऐसा कोई सिम कार्ड या नंबर है जिसका आप इस/इन फोन के साथ, महीने मे कम से कम एक बार इस्तेमाल करते है?	1. Yes, I have at least one SIM card that I use at least once a month. हाँ, मेरे पास कम से कम एक सिम कार्ड है जो मैं कम से कम एक महीने में एक बार इस्तेमाल करता/करती हूँ 2. No नहीं	Is there a working SIM in this phone? क्या इस मोबाईल फोन में कोई सिम है जो चल रहा है?	1. Yes हाँ 2. No नहीं	1.Respondents understood this question as "if one has any other sim card". They were confused about "at least once a month"- some replied by talking about monthly recharge or said that it (SIM) was used everyday. This was a confusing question for most respondents. We have simplified this question to understand if there is a working sim in the phone that they are using.
SIM		GSMA Global Consumer Survey 2022	You said that you have a mobile phone that you have the sole or main use of, but that you don’t use a SIM card at least once a month. Which of the following best describes why that is? Select one answer	1. The mobile phone I have does not require a SIM card to access my mobile operator’s network (i.e. the phone is set up to work without a SIM) DISPLAY IF CHINA, DOMINICAN REPUBLIC, INDIA, INDONESIA OR MYANMAR– S0=29/31/35/36/41 2. I only use my mobile phone when a WiFi connection is available and don’t require access to a mobile operator’s network 3. Other reason 4. Don’t know / couldn’t say	You said that you have a mobile phone that you have the sole or main handset use of, but that you don’t use a SIM card at least once a month. What is the reason for it? आपने कहा की आपके पास निजी मोबाईल फोन है, पर आपने इस फोन में कम से कम महीने मे एक बार किसी सिम कार्ड या नंबर का इस्तेमाल नहीं किया है| इसका क्या कारण है?	1. The mobile phone I have does not require a SIM card to access my mobile operator’s network (i.e. the phone is set up to work without a SIM) [This phone does not require you to put a SIM card in it to make calls. इस फोन से कॉल लगाने के लिए इस मे सिम कार्ड/नंबर डालने के जरूरत नहीं है] 2. I only use my mobile phone when a WiFi connection is available and don’t require access to a mobile operator’…	QUESTION REMOVED	QUESTION REMOVED	1. This question was unclear and did not work. Based on edits made to the previous quetsion, we have removed this question from the suggested questions for the final survey.
SIM	Q7	GSMA Global Consumer Survey 2022	You said earlier that you don’t own or have the main use of a mobile phone. However, do you own or have the main use of any SIM cards (i.e. mobile phone numbers) that you use in other people’s mobile phones at least once a month? Select one answer	1. Yes, I have a SIM card that I use at least once a month 2. No	[If “no” to sole or main handset user but “yes” to Q5 SIM ownership above, ask:] You said earlier that you don’t own or have the main use of a mobile phone. However, do you own or have the main use of any SIM cards (i.e. mobile phone numbers) that you use in other people’s mobile phones at least once a month? आपने कहा था कि आपके पास अपना खुद का निजी मोबाईल फोन नहीं है| पर क्या आपके पास ऐसा कोई सि…	1. [Original: Yes, I have a SIM card that I use at least once a month ] Yes, I have a SIM card or number that I use at least once a month. हाँ, मेरे पास ऐसा एक सिम कार्ड या नंबर है जिसका मैं कम से कम महीने में एक बार इस्तेमाल करती/करता हूँ|--> Q8 2. No नहीं -->Q9	Do you have any SIM or number that you have used in another person’s phone in the last one month? क्या आपके पास ऐसा कोई सिम या नंबर है, जिसका इस्तेमाल आपने पिछले एक महीने में किसी और के फोन में किया है?	1. Yes हाँ 2. No / नहीं 3. Don’t know/ Don’t remember	1. We have changed the language to inquire if there is a lose SIM which is used in another phone. 2. This question is applicable for everyone i.e. those who do not own a phone but might have a SIM card and also those who own a phone because they might have more than one sim/ lose SIM(s)
SIM	Q8	GSMA Global Consumer Survey 2022	How many SIM cards (i.e. mobile phone numbers) that you have the sole or main use of do you use at least once a month? Select one answer	1. One 2. Two 3. Three 4. Four 5. Five or more	How many such SIM cards or numbers do you have, which only you use, and at least once a month? आपके पास ऐसे कितने सिम कार्ड या नंबर है जिनका इस्तेमाल सिर्फ आप करते है, और कम से कम महीने मे एक बार?	1. One एक 2. Two दो 3. Three तीन 4. Four चार 5. Five or more पाँच या पाँच से अधिक/ज्यादा	In total, how many SIMs or numbers do you have that you use? कुल मिलाकर, आपके पास ऐसे कितने सिम या नंबर है जिसका इस्तेमाल आप करते हैं??	1. One / एक 2. Two / दो 3. Three / तीन 4. Four / चार 5. Five or more / पाँच या पाँच से अधिक/ज्यादा	1."at least once a month" lead to confusion. Question has been refined accordingly. 2. also, since phones are mostly shared with other family members, 'which only you use' is not very contextual. This question is now focused on understanding sims that one uses.
Internet (Knowledge and Use)	Q13	GSMA Global Consumer Survey 2022	Have you ever heard of the internet? Select one answer	1. Yes, I have heard of the internet 2. No, I have not heard of the internet 3. Unsure / do not know	Have you ever heard of the internet/net? क्या आपने कभी ‘इंटरनेट/नेट’ के बारे में सुना है?	1. Yes, I have heard of the internet/net हाँ, मैंने इंटरनेट के बारे मे सुना है 2. No, I have not heard of the internet/net नहीं, मैंने इंटरनेट के बारे मे नहीं सुना है 3. Unsure / do not know अनिश्चित / नहीं पता	Have you ever heard of the ‘net’ or ‘internet’? क्या आपने कभी ’नेट’ या ‘इंटरनेट’ के बारे में सुना है?	1. Yes, I have heard of the internet/net हाँ, मैंने नेट या इंटरनेट के बारे मे सुना है 2. No, I have not heard of the internet/net नहीं, मैंने नेट या इंटरनेट के बारे मे नहीं सुना है 3. Unsure / do not know नहीं पता	1. added 'net' or 'internet' since most respondents understood net better
Internet (Knowledge and Use)		GSMA Global Consumer Survey 2022	Just for your information, someone would be using the internet when they are doing any of the following: • Browsing websites (e.g. Google, Yahoo, Wikipedia) • Visiting social networking sites (e.g. Facebook, Twitter, Weibo, LinkedIn, Pinterest, YouTube, Instagram) • Sending emails or instant messages (e.g. via Facebook Messenger, WhatsApp, KakaoTalk, LINE, Viber, Snapchat)		Just for your information, someone would be using the internet when they are doing any of the following: आपकी जानकारी के लिए, कोई व्यक्ति नेट का इस्तेमाल तब करता है जब वे नीचे दिए कोई भी चीज़ कर रहे हों: ● Searching for something on Google etc. गूगल या यूट्यूब से कुछ खोजना ● Watching videos or listening to music on YouTube, Takatak, Hotstar, Netflix, Spotify, Moj यूट्यूब, टकाटक, हॉटस्टार, नेटफ़लिक्…		Information on INTERNET/NET and APPS Just for your information, someone would be using the net or internet when they are doing any of the following: Searching something on Google or YouTube Watching videos or listening to songs/bhajans on YouTube, Moj, and Jio Cinema Using Instagram, Facebook Sending messages or videos on WhatsApp Browsing or buying something on Flipkart or Meesho Sending money f…		1. The information box has been refined and made more contextual ie, we have mentioned only those apps which were stated by our respondents; google, youtube, Moj, JIO cinema, instagram, facebook, flipkart, meesho, google pay and Paytm 2. we have also included information on what an 'app' is; we noticed that people knew about the different apps and were using the same but they were not aware of th…
Internet (Knowledge and Use)	Q25	DHS-8 household survey	Have you ever used the Internet from any location on any device?	Yes / No	Have you ever used the Internet from any location on any phone or computer? आपने कभी किसी भी जगह से कोई फोन या कंप्युटर पर नेट का इस्तेमाल किया है?	1. Yes हाँ 2. No नहीं	Have you ever used the ‘net’ or ‘internet’ on a phone? क्या आपने कभी भी फोन पर ‘नेट’ या ‘इंटरनेट’ चलाया है?	1. Yes हाँ 2. No नहीं	1. we are only inquiring about one's use of the net on the phone and no other device since net is mostly used on the phone in our study area/ our respondent group. 2. used both 'net' and 'internet' here since 'net' is used more commonly.
Internet (Knowledge and Use)	Q26	New			In the last three months, how much have you used the net? Approximately every day, at least once a week, less than once a week or not at all? पिछले तीन महीनो में, आपने नेट का इस्तेमाल कितना किया है? लगभग हर दिन, हफ्ते में कम से कम एक बार, हफ्ते में एक बार से कम या बिल्कुल नहीं?	1. Not even once/ Not at all एक बार भी नहीं 2. Less than once a week हफ्ते में एक बार से भी कम 3. At least once a week हफ्ते में कम से कम एक बार 4. Almost every day लगभग हर दिन 5. Every day हर दिन	In the last 15 days, how many days did you use the net? Everyday, many days, some days, one day, not at all पिछले 15 दिनों में आपने नेट का इस्तेमाल कितने दिन किया? रोज़ कई दिन कुछ दिन एक दिन बिल्कुल नहीं [*Note to enumerator: Try and get the response in number of days i.e. 2-4, 3, 5-6, etc. and then match it to the options specified]	1. Everyday रोज़ 2.Many days (more than 7 days) कई दिन 3. Some days (Between 2-7) कुछ दिन 4.One day एक दिन 5. Not at all बिल्कुल नहीं	1. 3 month is not a desirable recall period. A number of respondents preferred the time period of 15 days,which was better when accompanied with a festival/holiday marker like, around holi, or around navratre (not two weeks because people had different conceptions about the number of days in a week) 2.Here it is important for the enumerator to try and get the answers in number of days i.e. 2-4, 3…
Parctise/Use [in VO and V1, use cases preceded practise/use (earlier named digital skills-use and autonomy). However, basis our observations from the field, we are going to ask questions about practise/use first before moving to Use cases]	Q15.5	New			A. Do you make video calls, that is, those calls where you and the person you are speaking with can see one another (e.g. WhatsApp etc.)? क्या आप विडिओ काल लगाते है? , यानि वे कॉल जिनमे आप और जिनसे आप बात कर रहे है, दोनों एक दूसरे को देख सकते है B.Do you ____ with help or not? क्या आप ___ मदद ले कर करते हैं या नहीं? C.Do you ___ with someone’s supervision or not? क्या आप ____ किसी के देख रेख के स…	1. Yes हाँ -->Q15.5B, C and D 2. No नहीं --> Q15.6 3. No, not supported by my device/phone नहीं मेरे फोन पर यह नहीं चलता --> Q15.6 1. [Original: Does this with assistance] Does it by taking help from someone किसी की मदद ले कर करते हैं 2.[Original: Does this unassisted] 3. Does it without help बिना मदद के करते हैं 1.Does this supervised देख रेख के साथ करते हैं 2.Does this unsupervised बिना देख-रेख…	A.Do you make video calls? क्या आप वीडियो कॉल लगाते है? B. Do you do this* with help or without help ? क्या आप यह किसी की मदद ले कर करते हैं? C. When you do this, does someone keep a watch on you? जब आप यह करते हैं तो क्या कोई आप पर हमेशा नज़र रखता है? D. Have you done this within the last 2 weeks? क्या आपने यह पिछले दो हफ्तों में किया है?	1. Yes हाँ 2. No नहीं 1. Does this with assistance किसी की मदद ले कर करते हैं 2. Does this unassisted बिना मदद के करते हैं 1. Someone always keeps a watch कोई हमेशा नज़र रखता है 2. Sometimes they keep a watch कभी कभी नज़र रखता है 3. No one keeps a watch कोई नज़र नहीं रखता 1. Yes हाँ 2. No नहीं	1. Respondents understood this question. there was no need to give an explanation for 'video call' accompanying the V1 question so we removed it in v2 to test the same and respondents understood the term 'video call' 2. it is important to keep the questions as short as possible and remove explanations for terms which were easily undertood by respondents 3. FOR ALL THE QUESTIONS IN THIS SECTION: W…
Parctise/Use [in VO and V1, use cases preceded practise/use (earlier named digital skills-use and autonomy). However, basis our observations from the field, we are going to ask questions about practise/use first before moving to Use cases]	Q15.6	New	New question developed by the team before CIs		Do you pick up/take video calls? That is, those calls in which you and the person you are speaking with can see one another. (Like Facetime, Skype, WhatsApp, Viber) क्या आप विडिओ काल उठाते /लेते है? यानि वे कॉल जिनमे आप और जिनसे आप बात कर रहे है, दोनों एक दूसरे को देख सकते है (जैसे FaceTime, Skype, WhatsApp, Viber)		Do you answer video calls ? क्या आप वीडियो कॉल उठाते हैं? 1. Yes हाँ 2. No नहीं	1. Yes हाँ 2. No नहीं	1. Respondents understood this question. there was no need to give an explanation for 'video call' accompanying the question
Parctise/Use [in VO and V1, use cases preceded practise/use (earlier named digital skills-use and autonomy). However, basis our observations from the field, we are going to ask questions about practise/use first before moving to Use cases]	Q15.4	New	New question developed by the team before CIs		Do you make voice calls using WhatsApp? क्या आप वॉटसैप से वॉयस कॉल लगाते है? Enumerator note: Clarify that you do not mean video calls	1. Yes हाँ 2. No नहीं	Do you make Whatsapp calls without video or make audio calls? क्या आप वॉटसैप से audio कॉल या बिना वीडियो वाला कॉल लगाते हैं? 1. Yes हाँ 2. No नहीं	1. Yes हाँ 2. No नहीं	1. Voice call was not always easy to understand. Audio call or sada call was considered to be a normal (service provider) call. 2. When asking about 'whatsapp call without video'- some people understood this either as video call or did not fully grasp whatsapp calls without video since they generally use whatsapp calling for making video call. we will decide if this question is relevant and requi…
Parctise/Use [in VO and V1, use cases preceded practise/use (earlier named digital skills-use and autonomy). However, basis our observations from the field, we are going to ask questions about practise/use first before moving to Use cases]	Q15.9	New	New question developed by the team before CIs		Do you send messages by WhatsApp or Facebook Messenger or Telegram or Signal? क्या आप वॉट्सैप, फेस्बूक, या फेस्बूक मैसेंजर पर मैसेज भेजते है?	1. Yes हाँ 2. No नहीं	Do you type and send messages on WhatsApp? क्या आप वॉट्सैप पर लिख कर मैसेज भेजते है? 1. Yes हाँ 2. No नहीं	1. Yes हाँ 2. No नहीं	1. Important to distinguish between 'to record/ voice recognition/ and typed messages'. 2. we have added 'likh kar'/ 'message by typing' in the question i.e., kya aap likh kar whatsapp pe message bhejte hai? 3. also people largely use Whatsapp to send (typed) messages. Thus, we have removed other Facebook messenger, Telegram and signal (also these apps were not used by the respondents. People use…
Parctise/Use [in VO and V1, use cases preceded practise/use (earlier named digital skills-use and autonomy). However, basis our observations from the field, we are going to ask questions about practise/use first before moving to Use cases]	Q15.16	New	New question developed by the team before CIs		Do you send messages by speaking to your phone? Such as, recording क्या आप फोन से बोलकर मैसेज भेजते है? जैसे की अपनी आवाज को रिकार्ड करके ऐसा मैसेज भेजना जो लोग सुन सकते है - हम बोलकर मैसेज लिखने के बारे मे नहीं पूछ रहे है	1. Yes हाँ 2. No नहीं	(Voice note) Do you record your voice and send it as a message? क्या आप अपनी आवाज को रिकार्ड करके मैसेज भेजते हैं? 1. Yes हाँ 2. No नहीं	1. Yes हाँ 2. No नहीं	1.'bolkar message bhejna' is confusing and is sometimes interpreted as speech to text. we have used the word 'awaaz' and 'record' i.e. "kya aap apni awaaz ko record karke message bhejte hai" and have removed the statement "hum bolkar message likhne ke baare mein nahi pooch rahe" as it was confusing for people- plus this is now captured in the question itself and people understand the word 'record…
Parctise/Use [in VO and V1, use cases preceded practise/use (earlier named digital skills-use and autonomy). However, basis our observations from the field, we are going to ask questions about practise/use first before moving to Use cases]	Q15.12	New	New question developed by the team before CIs		Do you use voice commands to search Google or the net? [lit. use by speaking]]/ Do you voice search on Google or the net - that is, finding something by speaking. क्या आप गूगल या नेट पर वॉयस सर्च, यानि बोल कर कुछ खोजते है?	1. Yes हाँ 2. No नहीं	Do you search for something on Google or Youtube by speaking into the phone? क्या आप फोन में बोल कर Google या Youtube पर कुछ खोजते या ढूंढते हैं? 1. Yes हाँ 2. No नहीं	1. Yes हाँ 2. No नहीं	1. respondents did not particularly understand 'voice search'. so we will only keep "bol kar khojte hai". 2. also, google and youtube both are used to search for things. Youtube is more commonly used than google. To be more contextual, we have kept google and youtube in the question
Parctise/Use [in VO and V1, use cases preceded practise/use (earlier named digital skills-use and autonomy). However, basis our observations from the field, we are going to ask questions about practise/use first before moving to Use cases]	Q40.07	New	New question developed by the team before CIs		Do you search for anything on Google? क्या आप गूगल पर कुछ भी ढूँढते हैं?	1. Yes हाँ 2. No नहीं	Do you search for something on Google or Youtube by typing into the phone? क्या आप फोन में लिख कर Google या Youtube पर कुछ खोजते या ढूंढते हैं? 1. Yes हाँ 2. No नहीं	1. Yes हाँ 2. No नहीं	1. The V1 version was earlier in Tool C (section- use: 40.07) but for the final tool, we feel it will be better to ask this question right after we are enquiring about 'searching for something by speaking into the phone'. 2. this question will help understand use of the 'typing function' to search for things on google and youtube.
Parctise/Use [in VO and V1, use cases preceded practise/use (earlier named digital skills-use and autonomy). However, basis our observations from the field, we are going to ask questions about practise/use first before moving to Use cases]	Q40.01	New	New question developed by the team before CIs		Do you watch videos on the phone? क्या आप फोन पर वीडियो देखते हैं	1. Yes हाँ 2. No नहीं	Do you watch videos on any phone? क्या आप किसी भी फोन पर वीडियो देखते हैं? 1. Yes हाँ 2. No नहीं	1. Yes हाँ 2. No नहीं	1. The V1 version was earlier in Tool C (section- use: 40.01) but for the final tool, we feel it will be better to ask this question on 'use' here 2. we are now focusing on 'any phone' because of the sharing pattern in the families. For example-We noticed that even if men/women do not have their own smartphone/ feature phone, they are still watching videos on phones owned by other family members.…
Parctise/Use [in VO and V1, use cases preceded practise/use (earlier named digital skills-use and autonomy). However, basis our observations from the field, we are going to ask questions about practise/use first before moving to Use cases]	Q40.05	New	New question developed by the team before CIs		Do you listen to music on the phone? क्या आप फोन पर गाने सुनते हैं?	1. Yes हाँ 2. No नहीं	Do you listen to music on any phone such as bhajan, qawwali, or filmy songs? क्या आप किसी भी फोन पर गाने सुनते हैं जैसे भजन, कव्वाली या फिल्मी गाने? 1. Yes हाँ 2. No नहीं	1. Yes हाँ 2. No नहीं	1.1. The V1 version was earlier in Tool C (section- use) but for the final tool, we feel it will be better to ask this question on 'use' here 2. we observed that the respondents did not consider 'bhajans'/ prayer songs to be the same as 'songs/music'. We are now adding examples- like bhajan, qawali and filmy songs so that different kind of songs are covered. 3. we are now focusing on 'any phone' …
Parctise/Use [in VO and V1, use cases preceded practise/use (earlier named digital skills-use and autonomy). However, basis our observations from the field, we are going to ask questions about practise/use first before moving to Use cases]	Q15.13	New	New question developed by the team before CIs		Do you access / use phone features by speaking, for example, search for video, play music, set an alarm?]/ Do you use various features on your phone by speaking? Such as, finding videos, playing songs, setting an alarm. क्या आप अपने फोन मे बोल कर अलग सुविधाओं का इस्तेमाल करते है? जैसे विडिओ ढूंढना, गाने चलाना, अलार्म लगाना	1. Yes हाँ 2. No नहीं	Do you search for videos or music by speaking in the phone? क्या आप फोन पर बोल कर विडिओ या गाने ढूंढते हैं?	1. Yes हाँ 2. No नहीं	1. 'Suvidha' was difficult to understand, especially without examples. so we have added examples into the question itself and have removed 'suvidha'. A number of people use voice command to search for songs and videos and so we have kept those in the question itself because it is more relatable. "do you search for videos or play music by speaking in the phone.?" Using features like 'siri'/ virtua…
Parctise/Use [in VO and V1, use cases preceded practise/use (earlier named digital skills-use and autonomy). However, basis our observations from the field, we are going to ask questions about practise/use first before moving to Use cases]	Q40.08	New	New question developed by the team before CIs		Do you take photos with a phone? क्या आप फ़ोन से फ़ोटो खीचते हैं?	1. Yes हाँ 2. No नहीं	Do you take photos with any phone? क्या आप किसी भी फ़ोन से फ़ोटो खीचते हैं? 1. Yes हाँ 2. No नहीं	1. Yes हाँ 2. No नहीं	1. we have focused on 'any phone' because of the sharing pattern in the families. For example-We noticed that even if men/women do not have their own smartphone/ feature phone/ phone with this feature, they might use others' (family members) phones to click photos. 2. These questions will be appliable to those who have/use a smartphone and those who do not.
Parctise/Use [in VO and V1, use cases preceded practise/use (earlier named digital skills-use and autonomy). However, basis our observations from the field, we are going to ask questions about practise/use first before moving to Use cases]	Q40.09	New	New question developed by the team before CIs		Do you send photos to anyone via the phone? क्या आप फोन से किसी को फोटो भेजते हैं?	1. Yes हाँ 2. No नहीं	Do you send photos from any phone? क्या आप किसी भी फोन से फोटो भेजते हैं? 1. Yes हाँ 2. No नहीं	1. Yes हाँ 2. No नहीं	same as above
Parctise/Use [in VO and V1, use cases preceded practise/use (earlier named digital skills-use and autonomy). However, basis our observations from the field, we are going to ask questions about practise/use first before moving to Use cases]	Q40.02	New	New question developed by the team before CIs		Do you send videos to anyone from a phone? क्या आप किसी को फोन से वीडियो भेजते हैं?	1. Yes हाँ 2. No नहीं	Do you send videos on any phone? क्या आप किसी भी फोन से वीडियो भेजते हैं? 1. Yes हाँ 2. No नहीं	1. Yes हाँ 2. No नहीं	1.same as above (adding any phone) 2.we have removed 'kisi ko'/ 'anyone' because we observed that it could lead to confusion. Some respondents said 'jaan pehchaan wale ko bhejte hai'/ 'send it to known people' i.e., they ended up focusing on who they send videos to ('anyone' part of the question) rather than just the activity of sending videos.
Parctise/Use [in VO and V1, use cases preceded practise/use (earlier named digital skills-use and autonomy). However, basis our observations from the field, we are going to ask questions about practise/use first before moving to Use cases]	Q40.03	New	New question developed by the team before CIs		Do you make videos on the phone? क्या आप फोन पर वीडियो बनाते हैं	1. Yes हाँ 2. No नहीं	Do you record videos or make videos on any phone for example, videos of yourself, a birthday celebration, a wedding, or any other event? क्या आप किसी भी फोन पर वीडियो रिकार्ड करते हैं या वीडियो बनाते हैं जैसे जन्मदिन या शादी में वीडियो बनाना, अपना वीडियो बनाना या कुछ और? 1. Yes हाँ 2. No नहीं	1. Yes हाँ 2. No नहीं	1. Some respondents understood the question as making videos on apps ONLY (like moj, tik-tok etc.). we think 'video banana'/ 'make videos' conveyed putting in some effort to create content (for social media) but recording videos refers to the simple use of a camera recorder in the phone. Since we want to capture both simply recording videos of phone plus making videos for popular content- we have…
Parctise/Use [in VO and V1, use cases preceded practise/use (earlier named digital skills-use and autonomy). However, basis our observations from the field, we are going to ask questions about practise/use first before moving to Use cases]	Q40.04	MICS-6: Women's survey	During the last 3 months, did you: [A] Copy or move a file or folder? [B] Use a copy and paste tool to duplicate or move information within a document? [C] Send e-mail with attached file, such as a document, picture or video? [D] Use a basic arithmetic formula in a spreadsheet? [E] Connect and install a new device, such as a modem, camera or printer? [F] Find, download, install and configure soft…	1:Yes 2:No	Do you download apps, like Moj, Amazon? क्या आप फोन पर ऐप डाउनलोड करते हैं, जैसे कि मोज, ऐमज़ान?	1. Yes हाँ 2. No नहीं	Do you download any apps, like WhatsApp, Facebook, Instagram or any other apps on any phone? क्या आप किसी भी फोन पर ऐप डाउनलोड करते हैं जैसे कि WhatsApp, Facebook,Instagram या कोई और ऐप? 1. Yes हाँ 2. No नहीं	1. Yes हाँ 2. No नहीं	1. This question was clear but whatsapp, facebook and instagram are the more commonly used apps (few people knew about Moj while very less people knew about amazon) 2. we have included contextual examples and have mentioned 'any other app' clearly so that they dont feel restricted to just these three apps 3. we have included 'any phone' here (same reason as above)
Parctise/Use [in VO and V1, use cases preceded practise/use (earlier named digital skills-use and autonomy). However, basis our observations from the field, we are going to ask questions about practise/use first before moving to Use cases]	Q15.10	After Access - Household 2022	Which of the following types of Mobile apps are you using on your phone?	[1] Meeting and conferencing Apps (Zoom, Skype, Teams). [2] Social networking apps (Such as Facebook, WhatsApp, Instagram, Snapchat, Twitter, LinkedIn, line …?). [3] Game apps (puzzles, charades, etc.) [4] Transport apps (public transportation info, taxis, Uber) [5] Business apps (calculate, convert, translate, etc.) [6] Entertainment apps (movie trailers, celebrity gossip, radio station guides, …	Do you use Facebook, Instagram, Moj, Likee, or other apps like these on your phone? क्या आप फोन से फेस्बूक, इंस्टाग्राम, मौज, लाइकी या ऐसे जैसे चीजों का इस्तेमाल करते है?	1. Yes हाँ 2. No नहीं	Do you use any apps like Facebook, Instagram, on a mobile phone? क्या आप फोन पर फेस्बूक, इंस्टाग्राम, जैसे ऐप चलाते है? 1. Yes हाँ 2. No नहीं	1. Yes हाँ 2. No नहीं	1. we are only using contexual examples for 'apps', i.e. most commonyl used apps in the region. 2. before asking this question now, we are also giving them information about what apps are in the 'information box' on the internet
Parctise/Use [in VO and V1, use cases preceded practise/use (earlier named digital skills-use and autonomy). However, basis our observations from the field, we are going to ask questions about practise/use first before moving to Use cases]	Q73	New	New question developed by the team before CIs		Have you ever set a lock on any app? क्या आपने कभी किसी ऐप पर लॉक लगाया है?	1. Yes हाँ 2. No नहीं	Have you ever set a lock on any app? क्या आपने कभी किसी ऐप पर लॉक लगाया है? 1. Yes हाँ 2. No नहीं	1. Yes हाँ 2. No नहीं	1. This question was earlier in Tool C- section on Personal Information. Since this is also a phone feature + activity/use, we feel it will be better to ask it here rather than later.
Parctise/Use [in VO and V1, use cases preceded practise/use (earlier named digital skills-use and autonomy). However, basis our observations from the field, we are going to ask questions about practise/use first before moving to Use cases]	Q72	GKO 2021	Have you ever done any of these things to protect your privacy? h Use complicated, safe passwords (with a mix of capital letters, special characters and numbers)	Answer for each option: No (1), Yes (2)	[Do you know how to set a password or PIN for the phone that you usually use?] The phone that you use, can you set a password or PIN on this phone? जो फोन इस्तेमाल करते हैं, क्या आप इस फोन पर पासवर्ड या पिन लगा सकते है?	1. Yes हाँ 2. No नहीं	Have you ever set a password, lock or PIN for the phone that you usually use? जो फोन आप इस्तेमाल करते हैं, क्या आपने कभी उस पर password, lock या pin लगाया है? 1. Yes हाँ 2. No नहीं	1. Yes हाँ 2. No नहीं	1. This question was earlier in Tool C- section on Personal Information. Since this is also a phone feature + activity/use, we feel it will be better to ask it here rather than later. also, with this question is it better to test use/skill rather than just knowledge 2.we have added 'lock' to the question as a number of people understand lock better.
Parctise/Use [in VO and V1, use cases preceded practise/use (earlier named digital skills-use and autonomy). However, basis our observations from the field, we are going to ask questions about practise/use first before moving to Use cases]	Q40.10	New			Do you send or receive money on the phone? क्या आप फोन से पैसे का लेन देन करते हैं?	1. Yes हाँ 2. No नहीं	Do you send or ask for money on the phone? क्या आप किसी भी फोन से पैसे भेजते या मंगाते हैं? 1. Yes हाँ 2. No नहीं	1. Yes हाँ 2. No नहीं	1. we tested 'len-den'; 'lena dena' and 'lete dete': Respondents interpreted 'lete dete' and 'len-den' 'lena-dena' as taking a loan/ udhaar lena aur dena. 2. We have now used 'paise bhejna ya mangwana' i.e. to send or ask for money, which worked better
Parctise/Use [in VO and V1, use cases preceded practise/use (earlier named digital skills-use and autonomy). However, basis our observations from the field, we are going to ask questions about practise/use first before moving to Use cases]	Q40.12	New	New question developed by the team before CIs		Do you buy things from the net on your phone? क्या आप फोन पर नेट से सामान खरीदते है?	1. Yes हाँ 2. No नहीं	Do you buy things online on any phone such as buying clothes, shoes or anything else on the net? क्या आप किसी फोन से online सामान खरीदते है जैसे नेट से कपड़े, जूते या कुछ और खरीदना? 1. Yes हाँ 2. No नहीं	1. Yes हाँ 2. No नहीं	1. Online has worked better with a number of respondents so we have included both 'net' and 'online' in the question for purpose of clarity. we have also specified contexutal examples 2. refering to 'any phone' (because one might have a keypad phone which does not have net but she has access to someones smartphone which she could be using).
Parctise/Use [in VO and V1, use cases preceded practise/use (earlier named digital skills-use and autonomy). However, basis our observations from the field, we are going to ask questions about practise/use first before moving to Use cases]	Q40.13	New	New question developed by the team before CIs		Do you use any apps for children’s online classes or your own work or meetings? क्या आप बच्चों की अनलाइन क्लास या खुद का काम या मीटिंग के लिए अलग से कोई ऐप इस्तेमाल करते हैं?	1. Yes हाँ 2. No नहीं	Do you use any apps for children’s online classes ? क्या आप बच्चों की online क्लास के लिए अलग से कोई ऐप इस्तेमाल करते हैं? 1. Yes हाँ 2. No नहीं	1. Yes हाँ 2. No नहीं	1. While most respondents understood online classes and refered to classes during covid, most of the respondents did not know about online meeting platforms like zoom. Online meetings are mostly not heard of (does not match respondents reality) so we have removed that part of the question and will only be enquiring about children's online classes (even for this respondents refered to the use of w…
Parctise/Use [in VO and V1, use cases preceded practise/use (earlier named digital skills-use and autonomy). However, basis our observations from the field, we are going to ask questions about practise/use first before moving to Use cases]	Q40.14	New	New question developed by the team before CIs		Do you connect to wifi or connect to someone else’s hotspot on your phone? क्या आप फ़ोन पर वाई-फ़ाई या किसी और के फोन से नेट (hotspot) लेते हैं?	1. Yes हाँ 2. No नहीं	Do you connect to wifi or connect to the net from someone else’s phone? [take net] क्या आप फ़ोन पर वाई-फ़ाई से या किसी और के फोन से नेट (hotspot) लेते हैं?	1. Yes हाँ 2. No नहीं	1. most respondents did not have a wifi (server) connection. they understood wifi and hotspot to be the same thing and were using hotspot from other's phones. We have removed hotspot from this question and are only keeping wifi and net from someone else's phone here to avoid confusion.
Parctise/Use [in VO and V1, use cases preceded practise/use (earlier named digital skills-use and autonomy). However, basis our observations from the field, we are going to ask questions about practise/use first before moving to Use cases]	Q40.15	GSMA 2020	You said that you have done the following activities using a mobile phone. For each activity, please tell me which of the following best describes your ability to do this if you had to do it today? Select one answer for each activity 4. Set up a mobile phone as a “hotspot” to share its Internet connection	1. I would be able to do this on my own with ease and I would be able to teach others 2. I would be able to do this on my own with ease but I would not be able to teach others 3. I would be able to do this on my own but with difficulty 4. I would be able to do this but only if somebody helped me	Do you create a hotspot from a phone? क्या आप फ़ोन से हॉटस्पॉट चलाते हैं?	1. Yes हाँ 2. No नहीं	Do you switch on the hotspot and share the net with someone on a phone? क्या आप फ़ोन में hotspot चला कर किसी को नेट देते हैं? 1. Yes हाँ 2. No नहीं	1. Yes हाँ 2. No नहीं	1. while respondents understood hotspot, we wanted to clearly draw a distinction between the previous question (40.14) and this question. the previous question is about using net through hotspot (wifi) from someone elses phone while this question is about giving hotspot to someone so that they can use the net. We have clarifyed this difference by mentioning 'giving hotspot' clearly i.e., kya aap …
Parctise/Use [in VO and V1, use cases preceded practise/use (earlier named digital skills-use and autonomy). However, basis our observations from the field, we are going to ask questions about practise/use first before moving to Use cases]	Q15.11	New	New question developed by the team before CIs		Do you change the language of the phone? क्या आप मोबाइल फोन की भाषा बदलते है?	1. Yes हाँ 2. No नहीं	Have you ever changed the language of any phone, like from English to Hindi? क्या आपने कभी किसी फोन पर भाषा बदला है जैसे अंग्रेजी से हिन्दी में बदलना? 1. Yes हाँ 2. No नहीं	1. Yes हाँ 2. No नहीं	1. some respondents found it difficult to understand the question. For instance one respondent understood it as 'what else is a mobile phone called'. another respondent understood as 'changing voice on the phone'. 2. refined the question by adding 'changing language from english to hindi' for purpose of clarity
Parctise/Use [in VO and V1, use cases preceded practise/use (earlier named digital skills-use and autonomy). However, basis our observations from the field, we are going to ask questions about practise/use first before moving to Use cases]	Q43.03b	GKO 2021	Have you ever done any of these things to protect your privacy? a Block messages from someone I don’t want to hear from	Answer for each option: No (1), Yes (2)	Have you ever blocked or blacklisted any number on a phone? क्या आपने फोन पर कभी किसी नंबर को ब्लॉक या ब्लैक्लिस्ट करा है?	1. Yes हाँ 2. No नहीं	Do you block or blacklist any phone numbers? क्या आप फोन पर कभी किसी नंबर को ब्लॉक या ब्लैक लिस्ट करते हैं? 1. Yes हाँ 2. No नहीं	1. Yes हाँ 2. No नहीं	1. This question is better suited in skills/ use section
Parctise/Use [in VO and V1, use cases preceded practise/use (earlier named digital skills-use and autonomy). However, basis our observations from the field, we are going to ask questions about practise/use first before moving to Use cases]	Q79	New	New question developed by the team before CIs		(introduced when going into V2) When you want to do something new on a phone, or when you need assistance in using a phone, what do you do? Select all that apply. जब आपको फोन पर कुछ नया करना होता है या फोन पर कुछ करने के लिए किसी और कि मदद लेनी पड़ती है, तो फिर आप क्या करते हैं		Do you take someone’s help when you want to learn something/do something new on your phone? क्या आप फोन पर कुछ नया चलाना सीखने के लिए या फोन पर कुछ करने के लिए किसी कि मदद लेते हैं?	1. Yes हाँ 2. No नहीं	1. we exprienced an anchoring problem with this question due to its earlier placement i.e., respondents were refering to the previous question and talking about problems (question on technical difficulties). This question has been moved to ensure proper flow and avoid confusion 2. this question did not elicit the clearest of responses and so it has been divided in two questions i.e. Kya aap phone…
Parctise/Use [in VO and V1, use cases preceded practise/use (earlier named digital skills-use and autonomy). However, basis our observations from the field, we are going to ask questions about practise/use first before moving to Use cases]	Q79a	New					If yes, then whose help do you take? अगर हाँ, तो फोन पर कुछ नया चलाना सीखने या कुछ करने के लिए किसकी मदद लेते हैं?	1. Ask a male family member परिवार में किसी पुरुष/लड़के से पूछा 2. Ask a female family member परिवार में किसी महिला/लड़की से पूछा 3. Asked a male friend or male person outside the family for help किसी दोस्त या परिवार के बाहर के पुरुष से मदद मांगी 4. Asked a female friend or female person outside the family for help किसी सहेली या परिवार के बाहर के महिला से मदद मांगी 5. Went to a mobile shop or marke…	New Question- Reason same as above
Parctise/Use [in VO and V1, use cases preceded practise/use (earlier named digital skills-use and autonomy). However, basis our observations from the field, we are going to ask questions about practise/use first before moving to Use cases]	Q79b	New					If no, then what do you do when you want to learn/do something new on your phone? अगर नहीं तो आप फोन पर कुछ नया चलाना सीखने या कुछ करने के लिए क्या करते हैं?	1. Try out different methods/buttons by myself अलग-अलग तरीके/बटन दबा कर खुद से कोशिश करते हैं 2. Search on Google/YouTube/the net to what to do गूगल/यूट्यूब/नेट पर ढूंढते हैं कि क्या करना है 3. I don’t try learning new things मैं कुछ नया सीखने कि कोशिश यहीं करती/करता 4. Others (specify) और कोई - बताएं	New Question- Reason same as above
Use Cases	Q14.1	BBC Media Action Quant Survey - B	Have you used your phone to access health information?	1= Yes 2= No	Since yesterday, have you used your mobile phone to search for information about health? (such as, to speak with a doctor or to find something from Google) क्या आपने कल से अपने मोबाईल फोन का इस्तेमाल स्वास्थ्य कि जानकारी खोजने के लिए किया है? (जैसे डॉक्टर से बात करने के लिए या गूगल से कुछ ढूँढने के लिए)	1. If you have done this since yesterday, how much time did you spend doing this? ____ mins/hours अगर आपने कल से ऐसा किया है, तो आपने ऐसा कितने समय के लिए किया? ____ मीनट/ घंटे 2. If no, have you done this in the past week? अगर नहीं, तो क्या आपने पिछले हफ्ते में ऐसा किया है? 1. If you have done this in the past 7 days, how much time did you spend doing this? ____ mins/hours अगर आपने पिछले 7 दिनों…	Since yesterday, have you used a mobile phone to get information about health? Like talking to an ASHA or doctor, looking up health information on Google, YouTube, talking to a vet? क्या आपने कल से मोबाईल फोन का इस्तेमाल स्वास्थ्य की जानकारी खोजने के लिए किया है? जैसे आशा या डॉक्टर से बात करना Google, YouTube से स्वास्थ्य कि जानकारी ढूँढना या पशु डॉक्टर से बात करना	1. Yes हाँ 2. No नहीं 1. If yes, how many mins/hours did you spend? अगर हाँ, तो आपने ऐसा कितने ____ मिनट/ घंटे के लिए किया? 2. If not, have you done this in the past 7 days? अगर नहीं, तो क्या आपने पिछले 7 दिनों में ऐसा किया है? 1. If yes, how much time did you spend doing this? ____ mins/hours अगर आपने पिछले 7 दिनों में ऐसा किया है, तो आपने ऐसा कितने ____ मिनट/ घंटे के लिए किया? 2. If not, have y…	1. We have mentioned a contextual example here i.e., talking to ASHA. 2. We are moving 'to look up information on google or youtube about health (making it more specific and also because people use youtube more often)' so that people pay more attention to it. there have been a few times, even in the past, when respondents say that they have not contacted a doctor on the phone but on probing we re…
Use Cases	Q14.2	BBC Media Action Quant Survey - B	Have you ever used your phone for fun/enjoyment/entertainment?	1= Yes 2= No	Since yesterday, have you used a mobile phone for entertainment ? (like to watch videos or to listen to music) क्या आपने कल से अपने मोबाईल फोन का इस्तेमाल मनोरंजन के लिए किया है? (जैसे वीडियो देखने के लिए या गाने सुनने के लिए)	SAME AS ABOVE	Since yesterday, have you used a mobile phone for watching videos, listening to songs, bhajans, qawallis, or playing any games? क्या आपने कल से मोबाईल फोन का इस्तेमाल वीडियो देखने के लिए, गाने, भजन, कव्वाली सुनने के लिए, या कोई गेम खेलने के लिए किया है? 1. Yes हाँ 2. No नहीं	SAME AS ABOVE	1.'Bhajan' is not considered to be the same as 'gaane'/ songs and is considered form of 'manoranjan'/ entertainment- it is more of a ritualistic practise. So we are editing the question to be more inclusive- kyaa apne kal se apne mobile phone ka estimaal video dekhne ke liye, gaane sunne ke liye, bhajan ya qawali sunne ke liye ya koi game khelne ke liye kiya hai.
Use Cases	Q14.3	New			Since yesterday, have you used your mobile phone to speak with your relatives? (Like speaking with your mother/father/brother-sister/mother-in-law-father-in-law on WhatsApp) क्या आपने कल से अपने मोबाईल फोन का इस्तेमाल रिश्तेदारों से बात करने के लिए किया है? (जैसे वॉट्सैप्प पे माता पिता/भाई-बहन/सास-ससुर से बात)	SAME AS ABOVE	Since yesterday, have you used a mobile phone to talk to family members or relatives? क्या आपने कल से मोबाईल फोन का इस्तेमाल परिवार वालों या रिश्तेदारों से बात करने के लिए किया है? 1. Yes हाँ 2. No नहीं	SAME AS ABOVE	1.Rishitidaar/ relatives are people who are not in the same house, including 'maika'/ women's natal family. family members are all those people who mostly are living in the same house- husband, mil, sil, fil, bil, children etc. 2.we are now using 'rishtedaar' and 'parivaar walo' (relatives and family members) over here to refer to both- people who are not living in the immediate family/house or t…
Use Cases	Q14.4	New			Since yesterday, have you used your mobile phone to speak with friends? (Like messaging or speaking to your friends on WhatsApp) क्या आपने कल से अपने मोबाईल फोन का इस्तेमाल दोस्तों से बात करने के लिए किया है? (जैसे व्हाट्स एप्प पे दोस्तों को मैसेज करना या बात करना)	SAME AS ABOVE	Since yesterday, have you used a mobile phone to talk to friends? क्या आपने कल से मोबाईल फोन का इस्तेमाल दोस्तों/ सहेलियों से बात करने के लिए किया है?	SAME AS ABOVE	1. some respondents said that female have "sahelis" i.e., female friends and males have "dost" i.e. male friends. so we will use the term "saheli" and "dost" both for the question in Hindi
Use Cases	Q14.5	New			since yesterday, have you used your mobile phone to learn something new? (Like learning to make something new by watching a video, or learning to speak the English language) क्या आपने कल से अपने मोबाईल फोन का इस्तेमाल कुछ नया सीखने के लिए किया है? (जैसे वीडियो देख के कुछ नया बनाना सीखना, या अंग्रेजी भाषा बोलना सीखना)	SAME AS ABOVE	Since yesterday, have you used a mobile phone to learn something new like learning farming techniques, stitching or learning anything else? क्या आपने कल से मोबाईल फोन का इस्तेमाल कुछ नया सीखने के लिए किया है जैसे खेती के बारे में सीखना, सिलाई कढ़ाई सीखना या कुछ और सीखना?	SAME AS ABOVE	1.respondents were confused when moderators gave example of using phone to help learn english (not contexual and resulted in respondents saying 'no' even when they had used the net to learn something new). 2. We have added contexual examples here while also adding 'anything else' so that the question does not seem restricted to the examples specified
Use Cases	Q14.6	New			since yesterday, have you used a mobile phone to know the news? (Like reading or watching about events and politics) क्या आपने कल से न्यूज जानने के लिए मोबाइल फोन का उपयोग किया है (जैसे घटनाओं और राजनीति के बारे में पढ़ना या देखना)?	SAME AS ABOVE	Since yesterday, have you used a mobile phone to check the news? क्या आपने कल से मोबाइल फोन का इस्तेमाल समाचार जानने के लिए किया है?	SAME AS ABOVE	1. we tested 'khabar' which was interpreted as gossip 2. we have used 'istimaal' rather than 'upyog' because the former is easily understood. Since 'samachaar' was also understood by most people, we will use 'samachaar' instead of 'news'. 3.we have removed the examples because the question was easily understood without the same (helps reducing the length of the question + time spent per question)
Use Cases	Q14.7	New			since yesterday,have you used your mobile phone for work/business? (Like selling something, being called to do a job, calling customers, holding meetings for work/business. क्या आपने कल से अपने मोबाईल फोन का इस्तेमाल काम धंधे के लिए किया है? (जैसे कुछ बेचना, नौकरी करने के लिए बुलाया जाना, ग्राहकों को बुलाना, काम धंधे कि मीटिंग रखना)	SAME AS ABOVE	[Skip the question if man/woman is not working] Since yesterday, have you used a mobile phone for earning money, finding work, selling something, or talking to contractors? क्या आपने कल से मोबाईल फोन का इस्तेमाल पैसे कमाने, काम ढूँढने, समान बेचने या ठेकेदार से बात करने के लिए किया है?	SAME AS ABOVE	1.(some) women, both homemakers and working women, interpret kaam-dhanda/ work as household chores rather than economic work. we have reworded this question to make it more targetted at economic work- examples now include "paise kamane ke liye, kaam dhudne ke liye, samaan beechne ke liye ya thekedar se baat karne ke liye kiya hai"
Use Cases	Q14.8	New			Have you, since yesterday, used a mobile phone for any work related to the bank or money? (Like, checking your account balance, to send money, sending money through PhonePe or PayTM.) क्या आपने कल से मोबाईल फोन का इस्तेमाल किसी बैंक या पैसों से जुड़े काम के लिए किया है? (जैसे कि, अपने खाते का बैलन्स देखना, पैसे भेजने के लिए, पेटीएम या फोन-पे से पैसे भेजना)	SAME AS ABOVE	Since yesterday, have you used a mobile phone for banking or financial transactions like to check your bank balance, to send money or something else? क्या आपने कल से मोबाईल फोन का इस्तेमाल बैंक या पैसों से जुड़े काम के लिए किया है? जैसे कि, अपने खाते का बैलन्स देखना, पैसे भेजना या कुछ और?	SAME AS ABOVE	1.note to surveyor- the complete question is to be read because the question become clear ONLY when accompanied with examples. 2.Added 'something else' or 'ya kuch aur' to not limit banking and financial transactions to checking balance and sending money
Permission	Q32	New	New question developed by the team in between CI rounds from learnings on the field				PRECURSOR: Now we want to know what are the various things you do on your phone before which you take permission from your family members अब हम जानना चाहते है कि आप फोन पर क्या क्या करने से पहले अपने परिवार वालों से इजाज़त लेते हैं [Note to enumerator: Read questions immediately after this] These questions are applicable for respondents who do not own a phone but use one (note for CAPI tool)		1. Precursor added 2. we also realised that there needs to be a nuance to the idea of 'permission' here. People who own a phone may or may not seek permission before using their phone (for the different activities stated below- we would largely be interested in such data where owners of phone are seeking permission to use their own phone) but people who do not own the phone may mostly need permis…
Permission	Q32.01	New	New question developed by the team before CIs		Before speaking with someone from your family/relatives on the phone, do you ask any member of this household? (Like asking your husband/mother-in-law before speaking with your mother or sister) क्या आप अपने परिवार/रिश्तेदार से फोन पर बात करने से पहले अपने इस घर के किसी भी सदस्य से पूछते है? (जैसे मम्मी या बहन से बात करने से पहले पति/सास से पूछना)	1. Yes, I would take permission always 2. Yes, I would take permission sometimes 3. No, I would not take permission 4. I don’t do this so there is no question of permission	Before calling or texting relatives on the phone, do you take permission from your family members? क्या आप रिश्तेदारों से फोन पर बात या मैसेज करने से पहले परिवार वालों से इजाज़त लेते हैं?	1. Yes हाँ 2. No नहीं 3. Don’t know नहीं पता	1.Respondents understood the word 'poochna' differently. It was interpreted as both 'anumati' or permission and 'help'/ 'asking for help'. Ijaazat worked better and hence we will be using ejaazat instead of poochna 2.People understood 'parivaar' and 'parivaar wale' better than 'sadasya'. Since 'parivaar wale' are interpreted as close family members (mother father MIL FIL etc) and 'rishtidaar' sta…
Permission	Q32.02	New	New question developed by the team before CIs		Before speaking with friends on the phone, do you ask any member of your household? क्या आप अपने दोस्तों/सहेलियों से फोन पर बात करने से पहले अपने घर के किसी भी सदस्य से पूछते हैं?	1. Yes, I would take permission always 2. Yes, I would take permission sometimes 3. No, I would not take permission 4. I don’t do this so there is no question of permission	Before calling or texting friends on the phone, do you take permission from your family members? क्या आप अपने दोस्तों/सहेलियों से फोन पर बात या मैसेज करने से पहले परिवार वालों से इजाज़त लेते हैं?	1. Yes हाँ 2. No नहीं 3. Don’t know नहीं पता	1. Including saheli and dost both (saheli is used for female friends and dost for male friends) 2. including calling and messaging both in one question 3. Using Ejaazat instead of poochna because of different interpretations of poochna
Permission	Q32.03	New	New question developed by the team before CIs		Before calling an unknown person, do you ask any member of your family? (Like returning a missed call received from an unknown number) क्या आप किसी अनजान व्यक्ति को फोन लगाने से पहले, अपने परिवार के किसी सदस्य से पूछते है (जैसे किसी अनजान नंबर से मिस्ड कॉल वाले नंबर पर वापस फ़ोन करना)?	1. Yes, I would take permission always 2. Yes, I would take permission sometimes 3. No, I would not take permission 4. I don’t do this so there is no question of permission	Remove	Remove	1. When answering this question, people refered to picking up call from unkown numbers rather than calling numbers- specially for female respondents. so we changed this question to picking up a call from an unknown number and tested "Before picking up a call from a known number, do you take permission from your family members?क्या आप किसी पहचान वाले नंबर का फोन उठाने से पहले परिवार वालों से इजाज़त…
Permission	Q32.04	New	New question developed by the team before CIs		Before picking up a call, do you ask any member of this household? क्या आप कोई भी कॉल को उठाने से पहले, अपने परिवार के किसी सदस्य से पूछते हैं?	1. Yes, I would take permission always 2. Yes, I would take permission sometimes 3. No, I would not take permission 4. I don’t do this so there is no question of permission	Before picking up a call from a known number, do you take permission from your family members? क्या आप किसी पहचान वाले नंबर का फोन उठाने से पहले परिवार वालों से इजाज़त लेते हैं?	1. Yes हाँ 2. No नहीं 3. Don’t know नहीं पता	1. A few respondents answered this question by refering to unknown caller. For purpose of clarity, we have added 'known number' 22.changed 'sadasya' to 'parivaar' because latter is used more commonly 3. We are using 'phone uthana' in all the following questions rather than 'call uthana' since 'phone uthana' is used more commonly
Permission	Q32.05	New	New question developed by the team before CIs		Before you send a message or WhatsApp message to people in your family, do you ask any member of this household? क्या आप परिवार वालों को मैसेज या वॉट्सैप्प मैसेज भेजना से पहले अपने इस घर के किसी भी सदस्य से पूछते हैं?	1. Yes, I would take permission always 2. Yes, I would take permission sometimes 3. No, I would not take permission 4. I don’t do this so there is no question of permission	Remove	Remove	This is now covered in 32.01 as respondents could not distinguish between the two questions (32.01 and 32.05)
Permission	Q32.06	New	New question developed by the team before CIs		Before you send a message or WhatsApp message to your friends, do you ask any member of this household? क्या आप दोस्तों/ सहेलियों को मैसेज या वॉट्सैप्प मैसेज भेजने से पहले अपने इस घर के किसी भी सदस्य से पूछते हैं?	1. Yes, I would take permission always 2. Yes, I would take permission sometimes 3. No, I would not take permission 4. I don’t do this so there is no question of permission	Remove	Remove	This is now covered in 32.02 as respondents could not distinguish between the two questions (32.02 and 32.06)
Permission	Q32.07	New	New question developed by the team before CIs		Before sending a message or WhatsApp message to an unknown person, do you ask any member of your household? क्या आप किसी अनजान व्यक्ति को मैसेज या वॉट्सैप्प मैसेज भेजने से पहले अपने घर के किसी भी सदस्य से पूछते हैं?	1. Yes, I would take permission always 2. Yes, I would take permission sometimes 3. No, I would not take permission 4. I don’t do this so there is no question of permission	Remove	Remove	1. This question has been removed since respondents replied saying "why would one message an unknown number"
Permission	Q32.08	New	New question developed by the team before CIs		Before watching any videos on a phone, do you ask any member of your household? क्या आप फोन पर कोई वीडियो देखने से पहले अपने घर के किसी भी सदस्य से पूछते हैं?	1. Yes, I would take permission always 2. Yes, I would take permission sometimes 3. No, I would not take permission 4. I don’t do this so there is no question of permission	Before watching any videos or songs on a phone, do you take permission from your family members? क्या आप फोन पर वीडियो देखने और गाने सुनने से पहले परिवार वालों से इजाज़त लेते हैं?	1. Yes हाँ 2. No नहीं 3. Don’t know नहीं पता	1. Included songs (videos or songs) 2.changed 'sadasya' to 'parivaar' because latter is used more commonly
Permission	Q32.09	New	New question developed by the team before CIs		Before using any app on a phone, do you ask any member of your household? क्या आप फोन पर कोई भी ऐप इस्तेमाल करने से पहले, अपने घर के किसी भी सदस्य से पूछते हैं?	1. Yes, I would take permission always 2. Yes, I would take permission sometimes 3. No, I would not take permission 4. I don’t do this so there is no question of permission	Before using apps like WhatsApp, Facebook, Google, do you take permission from your family members? क्या आप WhatsApp, Facebook, Google जैसे apps चलाने से पहले परिवार वालों से इजाज़त लेते हैं?	1. Yes हाँ 2. No नहीं 3. Don’t know नहीं पता	1.we are giving examples of the most used apps (fb, whatsapp, google) for purpose of clarity 2.changed 'sadasya' to 'parivaar' because latter is used more commonly
Permission	Q32.10	New	New question developed by the team before CIs		Before searching for something on the net, do you take permission from any member of the family? क्या आप नेट पर कुछ खोजने से पहले परिवार में किसी से पूछते हैं?	1. Yes, I would take permission always 2. Yes, I would take permission sometimes 3. No, I would not take permission 4. I don’t do this so there is no question of permission	Remove	Remove	1. Removed from here and combined with the previous question; used 'google' (most used search engine) in the previous question.
Permission	Q32.01a	New	New question developed by the team in between CI rounds from learnings on the field				Before calling or texting relatives on your phone, do you take permission from your family members? क्या आप रिश्तेदारों से अपने फोन से बात या मैसेज करने से पहले परिवार वालों से इजाज़त लेते हैं?	1. Yes हाँ 2. No नहीं 3. Don’t know नहीं पता	1. This set of questions is applicable to people who personally own a mobile phone: People who own a phone may or may not seek permission before using their phone (for the different activities stated below- we would largely be interested in data where owners of phone are seeking permission to use their own phone) but people who do not own the phone (may) mostly need permission to use someone else…
Permission	Q32.02a	New	New question developed by the team in between CI rounds from learnings on the field				Before calling or texting friends on your own phone, do you take permission from your family members? क्या आप अपने दोस्तों/सहेलियों से अपने फोन से बात या मैसेज करने से पहले परिवार वालों से इजाज़त लेते हैं?	1. Yes हाँ 2. No नहीं 3. Don’t know नहीं पता
Permission	Q32.04a	New	New question developed by the team in between CI rounds from learnings on the field				Before picking up a call from a known number, do you take permission from your family members? क्या आप किसी पहचान वाले नंबर का फोन उठाने से पहले परिवार वालों से इजाज़त लेते हैं?	1. Yes हाँ 2. No नहीं 3. Don’t know नहीं पता
Permission	Q32.08a	New	New question developed by the team in between CI rounds from learnings on the field				Before watching any videos or songs on your own phone, do you take permission from your family members? क्या आप अपने फोन पर वीडियो देखने और गाने सुनने से पहले परिवार वालों से इजाज़त लेते हैं?	1. Yes हाँ 2. No नहीं 3. Don’t know नहीं पता
Permission	Q32.09a	New	New question developed by the team in between CI rounds from learnings on the field				Before using apps like WhatsApp, Facebook, Google on your own phone, do you take permission from your family members? क्या आप अपने फोन पर WhatsApp, Facebook, Google जैसे apps चलाने से पहले परिवार वालों से इजाज़त लेते हैं?	1. Yes हाँ 2. No नहीं 3. Don’t know नहीं पता
Permission	Q32.11a	New	New question developed by the team in between CI rounds from learnings on the field				Are there other things/ work that you do on the net from your own phone for which you would take permission from someone in your household to do? क्या आप अपने फोन में नेट पर कोई और भी काम करते हैं, जिसके लिए आप परिवार वालों से इजाज़त लेते हैं?	1. Yes हाँ 2. No नहीं 3. Don’t know नहीं पता
Permission	Q32.11aaa	New	New question developed by the team in between CI rounds from learnings on the field				If Yes, please specify: यदि हां, कृपया बताए:
Differential Risk by Gender		New	New question developed by the team in between CI rounds from learnings on the field				Now we will read a few things. You tell us if, according to you, these instances can happen more often with women or with men. अब हम आपको कुछ पढ़ कर बताएंगे। आप हमें बताएं कि आपके हिसाब से ऐसी घटनाएं महिलाओं के साथ ज्यादा हो सकती हैं या पुरुषों के साथ।		precursor added to ensure a smooth conversation and introduce breaks between sections/themes
Differential Risk by Gender	Q41.01	New			Are women likely to be tricked or defrauded of money by using a phone? क्या आपको लगता है कि मोबाईल के इस्तेमाल से महिलाओं के साथ पैसों कि धोखा धड़ी हो सकता है ?	Sometimes, people can be tricked or defrauded of money on a phone or on the net. What do you think: Is there a higher chance of this happening to women Higher chance of this happening to men Possibility of it happening to both Unlikely to happen to either कभी कभार किसी के साथ फोन या नेट पर पैसों की बेईमानी या धोखा हो सकता है। क्या महिलाओं के साथ ऐसा ज़्यादा हो सकता है या पुरुषों के साथ या दोनों के…	Sometimes, people can be tricked or defrauded of money on a phone or on the net. What do you think: Is there a higher chance of this happening to women Higher chance of this happening to men Possibility of it happening to both Unlikely to happen to either कभी कभार किसी के साथ फोन या नेट पर पैसों की बेईमानी या धोखा हो सकता है। क्या महिलाओं के साथ ऐसा ज़्यादा हो सकता है या पुरुषों के साथ या दोनों के…	1. Higher chance of it happening to women महिलाओं से साथ ऐसा ज़्यादा हो सकता है 2. Higher chance of it happening to men पुरुषों के साथ ऐसा ज़्यादा हो सकता है 3. The possibility of it happening to women and men is the same महिलाओं और पुरुषों दोनों के साथ ऐसा हो सकता है 4. Unlikely to happen to either किसी के साथ ऐसा नहीं हो सकता है	1. Respondents did not relate 'monetary fraud' specifically to men or women and it was difficult for them to ascertain likelihood of the same (they said- 'kisi ke saath bhi ho sakta hai'/ 'it can happen with anyone'). so, we have restructured the questions in this section in a way that we can draw a comparison between what people think about men and women using a phone. 2.Also 'sambhavna' was a d…
Differential Risk by Gender		New			Are men likely to be tricked or defrauded of money by using a phone? क्या मोबाईल के इस्तेमाल से पुरुषों के साथ पैसों कि धोखा धड़ी हो सकता है ?	1. [Yes, very likely] Yes this can definitely happen हाँ, ऐसा बिल्कुल हो सकता है 2. [Yes, a bit likely] Yes, this can happen sometimes हां, कभी कभार हो सकता है 3. [No, not likely at all] No, this cannot happen नहीं, ऐसा नहीं हो सकता है
Differential Risk by Gender	Q43.05	GSMA Global Consumer Survey 2022	When using the internet on a mobile phone, have you experienced any of the following situations in the last 12 months? Being tricked or defrauded of money when using internet on a mobile phone (e.g. fraudulent websites, links, etc)	1. Yes, experienced this in the last 12 months 2. No, not experienced this 3. Prefer not to say	Have you ever been tricked or defrauded of money by phone? क्या आपके साथ फोन के द्वारा कभी पैसों का धोखा-धड़ी हुई है?	1. Yes - I have experienced this हाँ - मुझे यह अनुभव हुआ है 2. No - I have not experienced this नहीं - मुझे यह अनुभव नहीं हुआ है 3. Don’t know पता नहीं 4. Not applicable लागू नहीं	Have you ever been tricked or defrauded of money on a phone or on the net? क्या आपके साथ फोन या नेट पर पैसों की बेईमानी या धोखा हुआ है?	1. Yes - I have experienced this हाँ - मुझे यह अनुभव हुआ है 2. No - I have not experienced this नहीं - मुझे यह अनुभव नहीं हुआ है 3. Don’t know पता नहीं 4. Not applicable लागू नहीं	1. Changed the placement of the question to ensure better flow 2. We are removing 'dwara' here and using the same language as is in the previous question i.e. 'par'.
Differential Risk by Gender	Q41.03	New	New question developed by the team before CIs		Do you think that, by using a phone, there is a possibility that women would be contacted by an unknown person, receive threats, or be harassed? क्या मोबाईल के इस्तेमाल से महिलाओं को किसी अनजान व्यक्ति से संपर्क या धमकी मिलने की या छेड़ छाड़ होने कि संभावना है?	1. [Yes, very likely] Yes this can definitely happen हाँ, ऐसा बिल्कुल हो सकता है 2. [Yes, a bit likely] Yes, this can happen sometimes हां, कभी कभार हो सकता है 3. [No, not likely at all] No, this cannot happen नहीं, ऐसा नहीं हो सकता है	Sometimes, people can receive threats on the phone or on the net Is there a higher chance of this happening to women Higher chance of this happening to men Possibility of it happening to both Unlikely to happen to either कभी कभार किसी को फोन या नेट पर धमकी मिल सकती है। क्या महिलाओं के साथ ऐसा ज़्यादा हो सकता है या पुरुषों के साथ या दोनों के साथ या किसी के साथ नहीं	1. Higher chance of it happening to women महिलाओं से साथ ऐसा ज़्यादा हो सकता है 2. Higher chance of it happening to men पुरुषों के साथ ऐसा ज़्यादा हो सकता है 3. The possibility of it happening to women and men is the same महिलाओं और पुरुषों दोनों के साथ ऐसा हो सकता है 4. Unlikely to happen to either किसी के साथ ऐसा नहीं हो सकता है	1.We observed that respondents associate dhamki (threat) and chedh-khaani (harassement) with women but only associate dhamki (threat) with men. So we have introduced two seperate questions for receiving threats and being harrased. 2.tweaked the responses to make them shorter and simpler because they are to be read when asking the question. Long questions make it difficult for respondents to keep …
Differential Risk by Gender	Q41.04	New	New question developed by the team before CIs		Do you think that, by using a phone, there is a possibility that men would be contacted by an unknown person, receive threats, or be harassed?] क्या मोबाईल के इस्तेमाल से पुरुषों को किसी अनजान व्यक्ति से संपर्क या धमकी मिलने की या छेड़ छाड़ होने कि संभावना है?	1. [Yes, very likely] Yes this can definitely happen हाँ, ऐसा बिल्कुल हो सकता है 2. [Yes, a bit likely] Yes, this can happen sometimes हां, कभी कभार हो सकता है 3. [No, not likely at all] No, this cannot happen नहीं, ऐसा नहीं हो सकता है
Differential Risk by Gender	Q43.08	After Access - Household 2022	- Have these types of harassing/bullying behaviors involving technology been directed toward you? Please indicate: Threats of violence or threats to cause harm to you or someone you know.	1 Daily 2 Weekly 3 Monthly 4 Less than once a month 0 Never -2 Refused -1 Don't know	Has anyone ever abused/harassed or threatened you on the net? क्या आपको नेट पर कभी किसी ने गाली या धमकी दी है?		Have you ever received threats on the phone or on the net? क्या आपको फोन या नेट पर कभी किसी ने धमकी दी है?	1. Yes - I have experienced this हाँ - मुझे यह अनुभव हुआ है 2. No - I have not experienced this नहीं - मुझे यह अनुभव नहीं हुआ है 3. Don’t know पता नहीं 4. Not applicable लागू नहीं	1. Changed the placement of the question to ensure better flow 2. We now have separate questions for threat and abuse/harassment (same reason as above): calling offensive names comes under harassement and we have a separate question on the same. we are only refering to 'threats on the net' for this question [We observed that respondents associate dhamki (threat) and chedh-khaani (harassement) wit…
Differential Risk by Gender	Q41.04a	New	New question developed by the team before CIs				Sometimes, people can be teased or harassed on the phone or on the net. Is there a higher chance of this happening to women Higher chance of this happening to men Possibility of it happening to both Unlikely to happen to either कभी कभार किसी के साथ फोन या नेट पर बद्तमीज़ी या छेड़खानी हो सकती है। क्या महिलाओं के साथ ऐसा ज़्यादा हो सकता है या पुरुषों के साथ या दोनों के साथ या किसी के साथ नहीं	1. Higher chance of it happening to women महिलाओं से साथ ऐसा ज़्यादा हो सकता है 2. Higher chance of it happening to men पुरुषों के साथ ऐसा ज़्यादा हो सकता है 3. The possibility of it happening to women and men is the same महिलाओं और पुरुषों दोनों के साथ ऐसा हो सकता है 4. Unlikely to happen to either किसी के साथ ऐसा नहीं हो सकता है	NEW QUESTION COVERING HARASSEMENT 1. we have used tease and harassement here: even though people think that 'chedh khaani' or harassement cannot happen on the phone (it is only something that can happen in-person), the word 'badtameezi' or tease covers the ideas. we will continue using both these words
Differential Risk by Gender	Q43.03	New	New question developed by the team before CIs		When using a phone or the net, have you had to face any harassment/teasing (chhedkhaani) or trouble?] While using the net on a phone, have you needed to face any harassment or trouble? क्या फोन या नेट चलाते समय, आपको किसी तरह की छेड़खानी या परेशानी का सामना करना पड़ा है?		Have you ever been teased or harassed on the phone or on the net? क्या आपके साथ कभी भी फोन या नेट पर बद्तमीज़ी या छेड़खानी हुई है?	1. Yes - I have experienced this हाँ - मुझे यह अनुभव हुआ है 2. No - I have not experienced this नहीं - मुझे यह अनुभव नहीं हुआ है 3. Don’t know पता नहीं 4. Not applicable लागू नहीं	1.Changed placement of the question to ensure better flow 2. kept the language consistent with the previous question
Differential Risk by Gender	Q41.07	New	New question developed by the team before CIs		Sometimes, people can accidentally break or damage a phone. What do you think: is there a higher chance of this happening by women, higher chance of this happening by men, or that the possibility of it happening by women and men is the same?] कभी कभार किसी से गलती से फोन टूट जाता है या खराब हो जाता है। क्या महिलाओं से यह होने की संभावना ज्यादा है, पुरुषों से यह होने की संभावना ज्यादा है, या महिला…		Sometimes, people can accidentally break or damage a phone, such as the phone falling from one’s hand, falling in water or any other reason Is there a higher chance of this happening to women Higher chance of this happening to men Possibility of it happening to both Unlikely to happen to either कभी कभार फोन टूट जाता है या खराब हो जाता है जैसे हाथ से गिर कर, पानी में गिर कर या कुछ और वजह से। क्या …	1. Higher chance of it happening to women महिलाओं से साथ ऐसा ज़्यादा हो सकता है 2. Higher chance of it happening to men पुरुषों के साथ ऐसा ज़्यादा हो सकता है 3. The possibility of it happening to women and men is the same महिलाओं और पुरुषों दोनों के साथ ऐसा हो सकता है 4. Unlikely to happen to either किसी के साथ ऐसा नहीं हो सकता है	1. some respondents interpereted 'galti'/ 'accident' as something that happens when one is angry - like throwing the phone when one is angry. So we have reworded this question to focus on 'break or damage the phone' by giving examples for the same. 2.tweaked the responses to make them shorter and simpler because they are to be read when asking the question. Long questions make it difficult for re…
Differential Risk by Gender	Q41.13	New	New question developed by the team before CIs		Sometimes people can accidentally dial a wrong number. What do you think? is there a higher chance of this happening by women, higher chance of this happening by men, or that the possibility of it happening by women and men is the same?] कभी कभार किसी से भी गलत नंबर लग सकता है। क्या महिलाओं से यह होने की संभावना ज्यादा है, पुरुषों से यह होने की संभावना ज्यादा है, या महिलाओं और पुरुषों दोनों से यह…		Sometimes people can accidentally dial a wrong number. Is there a higher chance of this happening by women Higher chance of this happening by men Possibility of it happening by both Unlikely to happen by either कभी कभार किसी से भी गलत नंबर लग सकता है। क्या महिलाओं से ऐसा ज़्यादा हो सकता है या पुरुषों से या दोनों से या किसी से नहीं	1. Higher chance of it happening to women महिलाओं से साथ ऐसा ज़्यादा हो सकता है 2. Higher chance of it happening to men पुरुषों के साथ ऐसा ज़्यादा हो सकता है 3. The possibility of it happening to women and men is the same महिलाओं और पुरुषों दोनों के साथ ऐसा हो सकता है 4. Unlikely to happen to either किसी के साथ ऐसा नहीं हो सकता है	1. tweaked the responses to make them shorter and easier to understand because they are to be read when asking the question. Long questions make it difficult for respondents to keep track of the purpose of the question
Differential Risk by Gender		New	New question developed by the team before CIs		I am now going to ask about when women may face harm from using the internet on a mobile phone. Harm includes physical violence, verbal or emotional abuse अब मैं आपसे यह समझना चाहती/चाहता हूँ कि जब महिलायें फोन पर नेट का इस्तेमाल करती हैं तो क्या उन्हें किसी तरह के नुकसान का सामना करना पड़ता है, जैसे मार पीट, गाली पड़ना और भावनाओं को चोट या ठेस पहुंचना (Note: ask question directly after this. Don’t…		NA	NA	1.precursor removed and integrated with each question since we observed that there was a tendency to forget the meaning of harm/ nuksaan when explained in the precursor alone and not reiterated when asking specific questions 2.we have restructured the questions with one main question plus instances when women may face harm at home. we have also clearly mentioned what we mean by 'harm'. 3.this ins…
Differential Risk by Gender	Q42.01	New	New question developed by the team before CIs		Some people say that women face harm at home because they use the net on a mobile phone without asking permission from their husband or other family member? Does this happen around here? कुछ लोग बोलते हैं कि महिलाओं को अपने पति या परिवार के किसी अन्य सदस्य से पूछे बिना मोबाइल फोन पर नेट का इस्तेमाल करने के कारण घर में नुकसान का सामना करना पड़टा है। क्या आपके आस पास ऐसा होता है?	1. Yes, this happens to many women हां, ऐसा कई महिलाओं के साथ होता है 2. Yes, this happens to some women हां, कुछ महिलाओं के साथ ऐसा होता है 3. No, this never happens नहीं, ऐसा कभी नहीं होता 4. I am not sure मुझे नहीं पता	Has it ever happened here that a woman has used the net on a phone without asking permission from their family members because of which her family scolded or hit her? क्या यहाँ ऐसा हुआ है कि किसी महिला ने अपने परिवार वालों से इजाज़त लिए बिना फोन पर नेट चलाया हो और फिर उस महिला को परिवार वालों ने डांटा या मारा हो?	1. Yes हाँ 2. No नहीं 3. Don’t know नहीं पता	1. women/men understand husband being part of the family so we are removing husband from the question. 2. Rather than refering to an actual incident, people answered based on their perception. 3.we tested 'have you heard about this' in V2- respondents refered to whatever they hear around in the community plus what they hear on social media. we are now including 'kya yahan' to be more specific. we…
Differential Risk by Gender	Q43.02	New	New question developed by the team before CIs		Some people say that women face harm at home because they spend too much time on the net on a mobile phone. Does this happen around here? कुछ लोग बोलते हैं कि जब महिलायें नेट पर ज़्यादा समय बिताती हैं तो उन्हें परिवार वालों से नुकसान का सामना करना पड़ता है क्या आपके आस पास ऐसा होता है?	1. Yes, this happens to many women हां, ऐसा कई महिलाओं के साथ होता है 2. Yes, this happens to some women हां, कुछ महिलाओं के साथ ऐसा होता है 3. No, this never happens नहीं, ऐसा कभी नहीं होता 4. I am not sure मुझे नहीं पता	Has it ever happened here that a woman spent too much time on the net because of which her family scolded or hit her? क्या यहाँ ऐसा हुआ है कि किसी महिला ने नेट पर ज़्यादा समय बिताया हो और फिर उस महिला को परिवार वालों ने डांटा या मारा हो?	1. Yes हाँ 2. No नहीं 3. Don’t know नहीं पता	1. Elucidated what we mean by 'harm' in the question itself i.e.'family scolded or hit her'
Differential Risk by Gender	Q42.03	New	New question developed by the team before CIs		Some people say women face harm/loss at home by posting photos to Facebook, Moj, Likee, Instagram, or other places like these. Does this happen around you? कुछ लोग बोलते हैं कि फेसबुक, मोज, लाइकी, इंस्टाग्राम या अन्य ऐसे जगह पर फोटो डालने से महिलाओं को घर पर नुकसान होता है। क्या आपके आस पास ऐसा होता है?	1. Yes, this happens to many women हां, ऐसा कई महिलाओं के साथ होता है 2. Yes, this happens to some women हां, कुछ महिलाओं के साथ ऐसा होता है 3. No, this never happens नहीं, ऐसा कभी नहीं होता 4. I am not sure मुझे नहीं पता	Has it ever happened here that a woman posted/shared photos or videos on Facebook, WhatsApp, YouTube or Instagram because of which her family scolded or hit her? क्या यहाँ ऐसा हुआ है कि किसी महिला ने Facebook, WhatsApp, YouTube या Instagram पर अपनी या किसी और कि फोटो या वीडियो डाली हो और फिर उस महिला को परिवार वालों ने डांटा या मारा हो?	1. Yes हाँ 2. No नहीं 3. Don’t know नहीं पता	1. this question (psoting photos) and the following one ( videos) are very similar and respondents are not able to clearly distinguish between these questions. we have included 'photos and videos' in one question. 2. We tried to test for 'photos of themselves' and 'photos of others'. However, we will limit this to photo or video because there is little to no difference that we are able to explici…
Differential Risk by Gender	Q42.04	New	New question developed by the team before CIs		Some people say that women face harm at home by posting videos on YouTube or Facebook. Does this happen around you? कुछ लोग बोलते हैं कि यूट्यूब या फेसबुक पर वीडियो डालने से महिलाओं को घर पर नुकसान होता है। क्या आपके आस पास ऐसा होता है?	1. Yes, this happens to many women हां, ऐसा कई महिलाओं के साथ होता है 2. Yes, this happens to some women हां, कुछ महिलाओं के साथ ऐसा होता है 3. No, this never happens नहीं, ऐसा कभी नहीं होता 4. I am not sure मुझे नहीं पता	Remove	Remove	1. covered in previous question since respondents were not able to differentiate between this and the previous question (42.03)
Differential Risk by Gender	Q42.05	New	New question developed by the team before CIs		Some people say that women face harm at home if they post comments or chat to people on the net. Does this happen around here? कुछ लोग बोलते हैं कि महिलाओं को घर पर नुकसान का सामना करना पड़ता है अगर वे नेट पर लोगों से कमेंट या चैट करती हैं। क्या आपके आस पास ऐसा होता है?	1. Yes, this happens to many women हां, ऐसा कई महिलाओं के साथ होता है 2. Yes, this happens to some women हां, कुछ महिलाओं के साथ ऐसा होता है 3. No, this never happens नहीं, ऐसा कभी नहीं होता 4. I am not sure मुझे नहीं पता	Has it ever happened here that a woman chatted on Facebook, Instagram or WhatsApp with people who their family members don’t know because of which her family scolded her or hit her? क्या यहाँ ऐसा हुआ है कि किसी महिला ने Facebook, Instagram या WhatsApp पर ऐसे लोगों को मैसेज किया हो जिन्हें उसके परिवाल वाले नहीं जानते और फिर उस महिला को परिवार वालों ने डांटा या मारा हो?	1. Yes हाँ 2. No नहीं 3. Don’t know नहीं पता	1. we are removing ' posting comments' from this only because people generally do not post comments and even if we remove comments, we will be able to capture norms around women's engagement (talking/ commenting/ chatting) with people who their family members do not know. 'Posting comments' is only making it difficult to understand the question. 2. Chat was not easily understood. we have changed …
Differential Risk by Gender	Q42.06	New	New question developed by the team before CIs		Some people say that women face harm at home if they share photos of themselves on whatsapp. Does this happen around here? कुछ लोग बोलते हैं कि महिलाओं को घर पर नुकसान का सामना करना पड़ता है अगर वे अपने फोटो को वॉट्सैप्प पर दूसरों को भेजते हैं। क्या आपके आस पास ऐसा होता है?	1. Yes, this happens to many women हां, ऐसा कई महिलाओं के साथ होता है 2. Yes, this happens to some women हां, कुछ महिलाओं के साथ ऐसा होता है 3. No, this never happens नहीं, ऐसा कभी नहीं होता 4. I am not sure मुझे नहीं पता	Remove	Remove	this is now covered in the question about posting/sharing photos (photo daalna)
Phone protection and Technical Difficulties	Q16	New			Can you tell us, what all such methods are there by which you keep your phone secure/safe? क्या आप हमें बता सकते हैं कि ऐसे कौन कौन से तरीके है जिससे आप अपना फोन सुरक्षित/सेफ रखते है I	Restrictions on use of the phone, such as keeping out of the reach of children फोन के इस्तेमाल पर रोक, जैसे कि बच्चों कि पहुँच से दूर रखना [Original: Avoid theft, for example keeping it away from windows or zipped in a bag when in crowded places] Keeping it safe from theft, such as keeping it away from windows, or keeping it closed in your bag/purse in crowded places चोरी से बचाना, जैसे कि खिड़की …	Can you tell us what are some of the ways in which you try to keep the phone safe from damage* and keep information protected? क्या आप हमें बता सकते हैं कि ऐसे कौन कौन से तरीके है जिससे आप फोन को खराब होने से बचाते हैं और जानकारी को सुरक्षित रखते हैI *note for the enumerator: damage here means physical damage	1.Restrict access to the phone, for example keeping it away from young children फोन के इस्तेमाल पर रोक, जैसे कि बच्चों कि पहुँच से दूर रखना 2.Avoid theft, for example keeping it away from windows or zipped in a bag when in crowded places or keeping it in the pocket चोरी से बचाना, जैसे कि खिड़की से दूर रखना, या फिर भीड़-भाड की जगह पर फोन बैग/पर्स में बंद कर के रखना या जेब में रखना । 3.Restrict movem…	1. we have observed that our current responses include keeping phoen safe from both both physical damage and damage/harm to person's privacy. Respondents only think on one of the two tracks when we speak about protection/safety alone. so we are now specifying both physical damage and keeping information safe (defining safe/suraksit) Also, we have noticed that respondents generally use cover and g…
Phone protection and Technical Difficulties	Q76	New			Have you ever faced any technical difficulties while using your mobile phone like the phone hanging, not charging, working slowly, faulty buttons etc.? क्या आपको कभी फोन चलाते हुए कोई तकनीकी दिक्कत का सामना करना पड़ा है, जैसे फोन hang हो जाना, फोन चार्ज न होना, धीरे चलना, कोई बटन नहीं चलना, या कुछ और?	Yes हाँ No नहीं	The phone that you use or have used in the past, has it ever had any issues/problems such as hanging, not charging, working slowly, faulty buttons or any other problem? क्या आपका यह फोन या कोई पुराना फोन कभी खराब हुआ है, जैसे फोन hang हो जाना, चार्ज न होना, धीरे चलना, कोई बटन नहीं चलना, या कुछ और?	Yes हाँ No नहीं	1.Technical difficulties/तकनीकी दिक्कत was difficult to understand. We are only giving examples now- 'jaise hang hona, phone charge naa hona, phone dheere chalna ya kuch aur- hanging, not charging, working slowly, faulty buttons or any other problem?
Phone protection and Technical Difficulties	Q77	New			What did you do to try to solve the problem? Select all that apply. आपे इस तकनीकी दिक्कत को ठीक करने के लिए क्या किया	1. Tried out different methods/buttons by myself अलग-अलग तरीके/बटन दबा कर खुद से कोशिश की 2. Searched on Google/YouTube/the net to what to do गूगल/यूट्यूब/नेट पर ढूंढा कि क्या करना है 3. Asked a male family member परिवार में किसी पुरुष/लड़के से पूछा 4. Asked a female family memberपरिवार में किसी महिला/लड़की से पूछा 5. Asked a male friend or male person outside the family for help किसी दोस्त या परिव…	[If yes to Q76, above] What did you do to try to solve the problem? [Note to enumerator: Select all that apply] [अगर हाँ] आपने फोन ठीक कराने के लिए क्या किया?	1. Tried out different methods/buttons by myself अलग-अलग तरीके/बटन दबा कर खुद से कोशिश की 2. Searched on Google/YouTube/the net to what to do गूगल/यूट्यूब/नेट पर ढूंढा कि क्या करना है 3. Asked a male family member परिवार में किसी पुरुष/लड़के से पूछा 4. Asked a female family memberपरिवार में किसी महिला/लड़की से पूछा 5. Asked a male friend or male person outside the family for help किसी दोस्त या परिव…
Personal Barriers to internet use	Q54	New			PRECURSOR: I now want to understand whether there are any reasons/causes due to which you trouble using the net on a phone. Even if you do not use the net on a phone, or only use it sometimes, I would still like to understand more. अब मैं यह समझना चाहूँगी/चाहूँगा कि क्या कुछ ऐसे कारण हैं जिसकी वजह से आपको फोन पर नेट का इस्तेमाल करने में दिक्कत आती है। अगर आप फोन पर नेट का इस्तेमाल नहीं भी करते है…		Can you tell me: do you use the net as much as you want to or would you say that you use it lesser than you want? क्या आप मुझे बता सकते हैं कि: आप जितना नेट चलाना चाहते हैं उतना ही चलाते हैं, या उससे कम चलाते हैं	. Yes, I use the net as much as I want to हाँ जितना चलाना चाहते हैं उतना ही चलाते हैं 2. No, I use lesser net than I want to use नहीं जितना चलाना चाहते हैं उससे कम चला पाते हैं 3. Don’t know पता नहीं	1.The questions are not relevant for people who do not think that their net use is less. The questions (54.02, 54.03, 54.05, 54.06, 54.10, 54.13, 54.17 ) assume that the person's net use is less. We are now including a screening question (if the person's net use is less) before asking reasons for the reasons. 2.After this, we will directly ask the respondent about the reasons for their low net us…
Personal Barriers to internet use	Q54a	GSMA Global Consumer Survey 2022	Thinking now about things that might be stopping you from using the internet on a mobile phone. For each of the possible reasons that I read out, please indicate whether this is something that stops you at all from using the internet on a mobile phone.	1. My family does not approve of me using the internet on a mobile phone [DISPLAY TO GROUP B & C] 2. There is not enough in my own language on the internet 3. Using the internet on a mobile phone uses too much battery 4. I have difficulties with reading and writing (i.e. literacy) 5. I am concerned about receiving unwanted contact from people online (e.g. scam emails or unwanted messages on socia…			You told us that you use less net than what you want to. Can you give us reasons for this? जैसा कि आपने बताया, आप नेट कम चला पाते हैं। क्या आप हमें बता सकते हैं कि इसके क्या क्या कारण हैं?	Cost of buying a phone with net is too high नेट वाला फोन बहुत महंगा है Cost of buying data to use the net on a phone is too high नेट खरीदना या रिचार्ज कराना बहुत महँगा पड़ता है Net on a mobile phone is too slow (e.g. connection speeds) नेट बहुत धीरे चलता है Little or no network coverage to access the internet in your area मोबाईल सिग्नल कम आता है Less education/low literacy पढ़ाई लिखाई कम होने के का…	Question 54.02, 54.03, 54.05, 54.06, 54.10, 54.13, 54.17 have been changed into response options/reasons for low net use.
Benefit	Q46	GSMA Global Consumer Survey 2022	On balance, has using the internet on a mobile phone had a positive or negative impact overall on your life in the last 12 months? Would you say it has had a …? Please select one answer	1. Very negative impact 2. Somewhat negative impact 3. Neither negative nor positive impact 4. Somewhat positive impact 5. Very positive impact 6. Don’t know (DO NOT READ OUT)	Overall, has using the net on a mobile phone had a positive or negative impact on your life? कुल मिलाकर, मोबाइल फोन पर नेट का इस्तेमाल करने से क्या आपके जीवन पर अच्छा या बुरा असर हुआ है?	1. Very negative impact बहुत बुरा प्रभाव 2. Somewhat negative impact थोड़ा बुरा प्रभाव 3. Neither negative nor positive impact ना बुरा ना अच्छा प्रभाव 4. Somewhat positive impact थोड़ा अच्छा प्रभाव 5. Very positive impact बहुत अच्छा प्रभाव 6. Don’t know (DO NOT READ OUT) पता नहीं (इसे ना पढ़ें)	In what way has using the net impacted your life- positive or negative? फोन पर नेट का इस्तेमाल करने से आपके जीवन पर कैसा असर हुआ है - अच्छा या बुरा ?	Positive अच्छा असर Negative बुरा असर Both दोनों अच्छा और बुरा Don’t know पता नहीं	1. some respondents interpreted this question as 'impact on other people's life/ society' and thus said that 'the impact could be both good or bad depending on how one uses the phone'. to refine the question further and capture the experience of the repondent only, we are removing 'overall' and focusing on 'impact on your life'. Plus, we have limited the response options here since the scaled res…
Attitude on Women's and Men's net use	Q53	New	New question developed by the team before CIs		We would like to know the opinion of your family members - that is those people who live with you under one roof or who eat from one stove - about women using the net on phones. I will now read you some things related to this. Please tell me, for each thing, what your family members think…. हम जानना चाहते हैं की महिलाओं का फ़ोन पर नेट चलाने के बारे में, आपके परिवार के लोग - मतलब वे लोग जो आपके सा…		Q53. Now I want to understand what you and your family members think about women’s and men’s use of the net on a phone. Now we will ask you the questions. अब हम जानना चाहते हैं कि महिलाओं और पुरुषों का फ़ोन पर नेट चलाने के बारे में आप और आपके घर वाले क्या सोचते हैं। अब हम आपसे कुछ सवाल पूछेंगे। (Note to enumerator: read question immediately after this)		1. precursor edited: Using 'ghar wale'/ 'family members' here as they are those people who live under the same roof and eat from the same stove 2. we noticed that respondents did not often refer to a gender while responding. they often refered to 'people' rather than 'men or women'. These questions should not be limited to what people think about women's use of the net. We are adding similar ques…
Attitude on Women's and Men's net use	Q53.03	New	New question developed by the team before CIs		Women who use use the net on a phone, they will save time and effort. What do your family members feel about this? जो महिलाएं फोन पर नेट का इस्तेमाल करती है वे अपना समय और मेहनत बचाएंगी। इस बारे में आपके परिवार वालों को क्या लगता है ?	1. No family members think like this कोई परिवार वाला ऐसे नहीं सोचता 2. Some family members think like this कुछ परिवार वाले ऐसे सोचते है 3. All family members think like this सारे परिवार वाले ऐसे सोचते है 4. Unsure / Don’t know अनिश्चित / नहीं पता	Do you think women can make their work easy by using the net? Does your family think that women can make their work easy by using the net? क्या आपको लगता है कि महिलाएं नेट चला कर अपना काम आसान कर सकती हैं? क्या आपके घर वालों को लगता है कि महिलाएं नेट चला कर अपना काम आसान कर सकती हैं?	1. Yes हाँ 2. No नहीं 3. Unsure पता नहीं	1.Most people had a hard time understanding this question; also few interpreted it as spending internet/gbs. Since the V1 question did not work, we refined the question to 'Can women make their work easy by using the net?' Yes; No Do your family members also think the same? Yes; No; Unsure 2. We are not asking about some or all family members anymore since it confused the respondents and resulted…
Attitude on Women's and Men's net use	Q53.03a	New					Do you think men can make their work easy by using the net? Does your family think that men can make their work easy by using the net? क्या आपको लगता है कि पुरुष नेट चला कर अपना काम आसान कर सकते हैं? क्या आपके घर वालों को लगता है कि पुरुष नेट चला कर अपना काम आसान कर सकते हैं?	1. Yes हाँ 2. No नहीं 3. Unsure पता नहीं	new question
Attitude on Women's and Men's net use	Q53.04	New	New question developed by the team before CIs		Women who use the internet on a mobile phone, will be able to communicate more easily with family members. What do your family members think about this?] जो महिलाएं फोन पर नेट का इस्तेमाल करती है, वे अपने परिवार के सदस्यों - मतलब कि जो बाहर गए हैं और रिश्तेदारों से, ज़्यादा आसानी से बात कर पाएंगी। इस बारे में आपके परिवार वालों को क्या लगता है।	1. No family members think like this कोई परिवार वाला ऐसे नहीं सोचता 2. Some family members think like this कुछ परिवार वाले ऐसे सोचते है 3. All family members think like this सारे परिवार वाले ऐसे सोचते है 4. Unsure / Don’t know अनिश्चित / नहीं पता	Do you think women can communicate easily with family members and relatives by using the net? Does your family think that women can communicate easily with them and relatives by using the net? क्या आपको लगता है कि महिलाएं नेट चलाकर अपने परिवार वालों या रिश्तेदारों से आसानी से बात कर सकती हैं? क्या आपके घर वालों को लगता है कि महिलाएं नेट चलाकर उनसे या रिश्तेदारों से आसानी से बात कर सकती हैं?	1. Yes हाँ 2. No नहीं 3. Unsure पता नहीं	1. changed 'parivaar ke sadasyo' to 'parivaar walo aur rishtidaaro'; adding family members and relatives 2.have removed 'zyada', only kept 'asaani'. 3.changed 'istimaal' to 'chalaana' coz chalana is more commonly used for using net and phone
Attitude on Women's and Men's net use	Q53.04a	New	New question developed by the team in between CI rounds from learnings on the field				Do you think men can communicate easily with family members and relatives by using the net? Does your family think that men can communicate easily with them and relatives by using the net? क्या आपको लगता है कि पुरुष नेट चलाकर अपने परिवार वालों या रिश्तेदारों से आसानी से बात कर सकते हैं? क्या आपके घर वालों को लगता है कि पुरुष नेट चलाकर उनसे या रिश्तेदारों से आसानी से बात कर सकते हैं?	1. Yes हाँ 2. No नहीं 3. Unsure पता नहीं
Attitude on Women's and Men's net use	Q53.05	New	New question developed by the team before CIs		Women who use the internet on a mobile phone, may lose traditional family values and customs. What do your family members think about this? जो महिलाएं फोन पर नेट का इस्तेमाल करती है, वे अपने पारिवारिक संस्कार और रीति रिवाज से दूर हो सकती हैं।	1. No family members think like this कोई परिवार वाला ऐसे नहीं सोचता 2. Some family members think like this कुछ परिवार वाले ऐसे सोचते है 3. All family members think like this सारे परिवार वाले ऐसे सोचते है 4. Unsure / Don’t know अनिश्चित / नहीं पता	Do you think women who use the net can forget their family values? Does your family think that women who use the net can forget their family values? क्या आपको लगता है कि नेट चलाने की वजह से महिलायें अपने परिवार के संस्कारों को भूल सकती हैं? क्या आपके घर वालों को लगता है कि नेट चलाने की वजह से महिलायें अपने परिवार के संस्कारों को भूल सकती हैं?	1. Yes हाँ 2. No नहीं 3. Unsure पता नहीं	1. we tested 'reeti rivaaz', 'parivarik sanskaar' and 'sanskaar' for 'family values'. Sanskaar was easily understood.
Attitude on Women's and Men's net use	Q53.05a	New	New question developed by the team in between CI rounds from learnings on the field				Do you think men who use the net can forget their family values? Does your family think that men who use the net can forget their family values? क्या आपको लगता है कि नेट चलाने की वजह से पुरुष अपने परिवार के संस्कारों को भूल सकते हैं? क्या आपके घर वालों को लगता है कि नेट चलाने की वजह से पुरुष अपने परिवार के संस्कारों को भूल सकते हैं?	1. Yes हाँ 2. No नहीं 3. Unsure पता नहीं	new question
Attitude on Women's and Men's net use	Q53.07	New	New question developed by the team before CIs		Women who use the internet on a mobile phone, will be able to learn new skills or things to make money. For example, learning a new language or making stuff to sell, from YouTube. What do your family members think about this? महिलाएं फोन पर नेट का इस्तेमाल करके कोई नया हुनर (कला) सीख कर अपनी कमाई बढ़ा सकती हैं। जैसे की, यूट्यूब पर देख कर कोई नई भाषा सीखना या बेचने के लिए कोई समान बनाना सीखना। इस ब…	1. No family members think like this कोई परिवार वाला ऐसे नहीं सोचता 2. Some family members think like this कुछ परिवार वाले ऐसे सोचते है 3. All family members think like this सारे परिवार वाले ऐसे सोचते है 4. Unsure / Don’t know अनिश्चित / नहीं पता	Do you think women can learn new skills on the net to make money? Does your family think that women can learn new skills on the net to make money? क्या आपको लगता है कि महिलाएं नेट से कोई नया हुनर सीख कर अपनी कमाई बढ़ा सकती हैं? क्या आपके घर वालों को लगता है कि महिलाएं नेट से कोई नया हुनर सीख कर अपनी कमाई बढ़ा सकती हैं?	1. Yes हाँ 2. No नहीं 3. Unsure पता नहीं	1. 'Hunnar' was understood by respondents. We tested 'Kalla' but 'hunnar' was understood better 2. specifying examples was not required as the question was easily understood post refining the structure
Attitude on Women's and Men's net use	Q53.07a	New	New question developed by the team in between CI rounds from learnings on the field				Do you think men can learn new skills on the net to make money? Does your family think that men can learn new skills on the net to make money? क्या आपको लगता है कि पुरुष नेट से कोई नया हुनर सीख कर अपनी कमाई बढ़ा सकते हैं? क्या आपके घर वालों को लगता है कि पुरुष नेट से कोई नया हुनर सीख कर अपनी कमाई बढ़ा सकते हैं?	1. Yes हाँ 2. No नहीं 3. Unsure पता नहीं	new question
Attitude on Women's and Men's net use	Q53.08	New	New question developed by the team before CIs		Women who use the internet on a mobile phone, may be exposed to inappropriate content. What do your family members think about this? जो महिलाएं फोन पर नेट का इस्तेमाल करती है, उनके सामने अनुचित या आपत्तिजनक चीजें आ सकती हैं। इस बारे में आपके परिवार वालों को क्या लगता है?	1. No family members think like this कोई परिवार वाला ऐसे नहीं सोचता 2. Some family members think like this कुछ परिवार वाले ऐसे सोचते है 3. All family members think like this सारे परिवार वाले ऐसे सोचते है 4. Unsure / Don’t know अनिश्चित / नहीं पता	Do you think that due to the use of the net, women can be exposed to inappropriate content? Does your family think that due to the use of the net, women can be exposed to inappropriate content? क्या आपको लगता है कि नेट चलाने की वजह से महिलाओं के सामने फोन पर गलत चीजें आ सकती हैं? क्या आपके घर वालों को लगता है कि नेट चलाने की वजह से महिलाओं के सामने फोन पर गलत चीजें आ सकती हैं?	1. Yes हाँ 2. No नहीं 3. Unsure पता नहीं	1. 'anuchit' and 'aapatijanak' was difficult to understand. Based on responses, we will use 'galat cheeze' which was easily understood by respondents.
Attitude on Women's and Men's net use	Q53.08a	New	New question developed by the team in between CI rounds from learnings on the field				Do you think that due to the use of the net, men can be exposed to inappropriate content? Does your family think that due to the use of the net, men can be exposed to inappropriate content? क्या आपको लगता है कि नेट चलाने की वजह से पुरुषों के सामने फोन पर गलत चीजें आ सकती हैं? क्या आपके घर वालों को लगता है कि नेट चलाने की वजह से पुरुषों के सामने फोन पर गलत चीजें आ सकती हैं?	1. Yes हाँ 2. No नहीं 3. Unsure पता नहीं	New question
Attitude on Women's and Men's net use	Q53.09	New	New question developed by the team before CIs		Women’s use of the internet on a mobile phone, may not impact the family’s reputation. What do your family members think about this? महिलाओं के द्वारा फोन पर नेट का इस्तेमाल करना परिवार के इज़्ज़त पर कोई प्रभाव नहीं डालता है। इस बारे में आपके परिवार वालों को क्या लगता है	1. No family members think like this कोई परिवार वाला ऐसे नहीं सोचता 2. Some family members think like this कुछ परिवार वाले ऐसे सोचते है 3. All family members think like this सारे परिवार वाले ऐसे सोचते है 4. Unsure / Don’t know अनिश्चित / नहीं पता	Do you think that women’s use of the net badly impacts the family’s reputation? Does your family think that women’s use of the net badly impacts the family’s reputation? क्या आपको लगता है कि महिलाओं के नेट चलाने कि वजह से , उनके परिवार की इज़्ज़त पर बुरा असर पड़ सकता है? क्या आपके घर वालों को लगता है कि महिलाओं के नेट चलाने कि वजह से, उनके परिवार की इज़्ज़त पर बुरा असर पड़ सकता है?	1. Yes हाँ 2. No नहीं 3. Unsure पता नहीं	1. 'Assar' worked better than 'prabhaav'. 2. 'phone chalana' is used more commonly than 'phone estimaal karna' 3. the negative question (questions where “no” response indicates an affirmative answer and a “yes” response indicates a negative answer) did not work and lead to a gap between question’s intent and the respondent’s interpretation and response. For instance, a respondent said 'not true' …
Attitude on Women's and Men's net use	Q53.09a	New	New question developed by the team in between CI rounds from learnings on the field				Do you think that men’s use of the net badly impacts the family’s reputation? Does your family think that men’s use of the net badly impacts the family’s reputation? क्या आपको लगता है कि पुरुषों के नेट चलाने कि वजह से , उनके परिवार की इज़्ज़त पर बुरा असर पड़ सकता है? क्या आपके घर वालों को लगता है कि पुरुषों के नेट चलाने कि वजह से, उनके परिवार की इज़्ज़त पर बुरा असर पड़ सकता है?	1. Yes हाँ 2. No नहीं 3. Unsure पता नहीं	New question
Attitude on Women's and Men's net use	Q53.10	New	New question developed by the team before CIs		Women who use the internet on a mobile phone, will improve their own or their family’s access to government schemes/ entitlements. What do your family members think about this महिलाओं द्वारा फोन पर नेट का इस्तेमाल से परिवार की सरकारी योजनाओं तक कि पहुँच बढ़ सकती हैं। इस बारे में आपके परिवार वालों को क्या लगता है।	1. No family members think like this कोई परिवार वाला ऐसे नहीं सोचता 2. Some family members think like this कुछ परिवार वाले ऐसे सोचते है 3. All family members think like this सारे परिवार वाले ऐसे सोचते है 4. Unsure / Don’t know अनिश्चित / नहीं पता	Do you think women’s use of the net helps their families in getting information on government schemes and services? Does your family think that women’s use of the net helps them in getting information on government schemes and services? क्या आपको लगता है कि महिलाओं के नेट चलाने से उनके परिवार को सरकारी योजनाओं और सुविधाओं के बारे में आसानी से पता चल सकता है? क्या आपके घर वालों को लगता है कि महिला…	1. Yes हाँ 2. No नहीं 3. Unsure पता नहीं	1. not easy to understand the meaning of 'pahunch' in this context. 'access to' has been edited to 'help their families in getting information'. 2. Also, 'sarkari yojna' was understood as 'govt jobs, govt schemes' but mostly govt jobs and information about the same so we are now including both 'schemes and services' in the question.
Attitude on Women's and Men's net use	Q53.10a	New	New question developed by the team in between CI rounds from learnings on the field				Do you think men’s use of the net helps their families in getting information on government schemes and services? Does your family think that men’s use of the net helps them in getting information on government schemes and services? क्या आपको लगता है कि पुरुषों के नेट चलाने से उनके परिवार को सरकारी योजनाओं और सुविधाओं के बारे में आसानी से पता चल सकता है? क्या आपके घर वालों को लगता है कि पुरुषों क…	1. Yes हाँ 2. No नहीं 3. Unsure पता नहीं	Same as above
Attitude on Women's and Men's net use	Q53.13	New	New question developed by the team before CIs		Women who use the internet on a mobile phone, will be able to improve or enhance their children’s education. What do your family members think about this जो महिलाएं फोन पर नेट का इस्तेमाल करती है, वे अपने बच्चों कि पढ़ाई-लिखाई को बेहतर तरीके से करा सकती हैं। इस बारे में आपके परिवार वालों को क्या लगता है ?	1. No family members think like this कोई परिवार वाला ऐसे नहीं सोचता 2. Some family members think like this कुछ परिवार वाले ऐसे सोचते है 3. All family members think like this सारे परिवार वाले ऐसे सोचते है 4. Unsure / Don’t know अनिश्चित / नहीं पता	Do you think women can use the net to improve their children’s education? Does your family think that women can use the net to improve their children’s education? क्या आपको लगता है कि महिलाएं नेट चलाकर, अपने बच्चों की पढ़ाई अच्छे से करा सकती हैं? क्या आपके घर वालों को लगता है कि महिलाएं नेट चलाकर, अपने बच्चों की पढ़ाई अच्छे से करा सकती हैं?	1. Yes हाँ 2. No नहीं 3. Unsure पता नहीं	NA
Attitude on Women's and Men's net use	Q53.02	New	New question developed by the team before CIs		Women who use the internet on a mobile phone, will waste time and not do their household work. What do your family members think about this? जो महिलाएं फोन पर नेट का इस्तेमाल करती है, वे अपना समय खराब करेगी और अपना घर का काम नहीं करेगी। इस बारे में आपके परिवार वालों को क्या लगता है?	1. No family members think like this कोई परिवार वाला ऐसे नहीं सोचता 2. Some family members think like this कुछ परिवार वाले ऐसे सोचते है 3. All family members think like this सारे परिवार वाले ऐसे सोचते है 4. Unsure / Don’t know अनिश्चित / नहीं पता	Remove	Remove	Since we are keeping a question on benefit/ positive aspect of phone use (in the previous question), we feel that we can remove this question.Also, we did not get any important responses for this question. Most people said that women use the phone only once household chores are done and so the question of wasting time and not doing chores does not arise. Also since most women responded keeping th…
Attitude on Women's and Men's net use	Q53.06	New	New question developed by the team before CIs		Women who use the internet on a mobile phone, will waste money by using too much data and talk time. What do your family members think about this जो महिलाएं फोन पर नेट का इस्तेमाल करती है, वे बहुत डेटा या बैलन्स इस्तेमाल करके पैसे बर्बाद करेगी। इस बारे में आपके परिवार वालों को क्या लगता है?	1. No family members think like this कोई परिवार वाला ऐसे नहीं सोचता 2. Some family members think like this कुछ परिवार वाले ऐसे सोचते है 3. All family members think like this सारे परिवार वाले ऐसे सोचते है 4. Unsure / Don’t know अनिश्चित / नहीं पता	Remove	Remove	Suggestion to remove this question: A number of respondents said that if one has recharged their phone to use the net, then how can one waste it. (Nowadays, rechare packs have a daily limit for net use. So, for the some respondents, it was important to finish the data pack everyday. For instance one respondent said that she tells her father to use the net- watch videos on it- so that the daily da…
Attitude on Women's and Men's net use	Q53.11	New	New question developed by the team before CIs		Women who use the internet on a mobile phone, will have better access to information. For example, about farming or health care. What do your family members think about this जो महिलाएं फोन पर नेट का इस्तेमाल करती है, उन्हें अलग-अलग जानकारी आसानी से मिल सकती है। जैसे कि खेती से जुड़ी या स्वास्थ्य से जुड़ी। इस बारे में आपके परिवार वालों को क्या लगता है	1. No family members think like this कोई परिवार वाला ऐसे नहीं सोचता 2. Some family members think like this कुछ परिवार वाले ऐसे सोचते है 3. All family members think like this सारे परिवार वाले ऐसे सोचते है 4. Unsure / Don’t know अनिश्चित / नहीं पता	Remove	Remove	Suggestion to remove this question: Respondents did not find a distinction between 53.11 and 53.10. They spoke of 'information about government schemes and services' when we asked this question.
Attitude on Women's and Men's net use	53.12	New	New question developed by the team before CIs		Women who use the internet on a mobile phone, will be able to improve or enhance their education. For example, taking courses online. What do your family members think about this? जो महिलाएं फोन पर नेट का इस्तेमाल करती है, वे अपनी पढ़ाई-लिखाई को और अच्छे से कर सकती हैं। इस बारे में आपके परिवार वालों को क्या लगता है ?	1. No family members think like this कोई परिवार वाला ऐसे नहीं सोचता 2. Some family members think like this कुछ परिवार वाले ऐसे सोचते है 3. All family members think like this सारे परिवार वाले ऐसे सोचते है 4. Unsure / Don’t know अनिश्चित / नहीं पता	Remove	Remove	Suggestion to remove this question: this question does not seem applicable for a number of respondents who have studied till class 9 and this question was also conflated with the previous question on 'getting information' and 'helping with children's education'.
Personal attitudes and gender norms	Q20	GSMA Global Consumer Survey 2022			Do you feel that using the internet on a mobile phone is more important for men, equally important for men and women, or more important for women? क्या आपको लगता है कि पुरुषों का मोबाईल फोन पर नेट इस्तेमाल करना उनके लिए ज़्यादा जरूरी है, या फिर पुरुषों और महिलाओं दोनों के लिए एक जितना जरूरी है, या फिर महिलाओं के लिए ज़्यादा जरूरी है?	1. It is more important for men पुरुषों के लिए ज्यादा जरूरी है 2. It is equally important for men and women पुरुषों और महिलाओं, दोनों के लिए एक जितना जरूरी है 3. It is more important for women महिलाओं के लिए ज्यादा जरूरी है 4. Don’t know / won’t say नाही पता / नहीं बताए	According to you, for whom is it more important to use the net on a mobile phone? For women or for men or equally important for both आपके हिसाब से, फोन पर नेट चलाना किसके लिए ज़्यादा जरूरी है? महिलाओं के लिए या पुरुषों के लिए या दोनों के लिए उतना ही जरूरी है	1 - It is more important for women महिलाओं के लिए ज़्यादा जरूरी है 2. It is more important for men पुरुषों के लिए ज़्यादा जरूरी है 3. - It is equally important for men and women दोनों के लिए उतना ही जरूरी है 4 - Don’t know पता नहीं	respondents were not being able to distinguish between mobile use and net use on mobile phone. we are tweaking the question to make it clearer i.e. according to you, for whom is it more important to use the net on a mobile phone? for women, for men or equally important for both. This will help focus more on 'net on a mobile phone'.
Personal attitudes and gender norms	Q21a	New	New question developed by the team before CIs		Do you think women should use a mobile phone without having to ask anyone for permission first? क्या आपको लगता है कि महिलाओं को किसी से पूछे बिना (किसी कि अनुमति लिए बिना) मोबाईल इस्तेमाल करना चाहिए?	1. No, women should never use the phone without asking --> Q22a नहीं, महिलाओं को कभी भी बिना पूछे फोन का इस्तेमाल नहीं करना चाहिए 2 - Yes, women should be able to use the phone without asking. -->Q21b हाँ, महिलाओं को किसी से पूछे बिना फोन इस्तेमाल करना चाहिए	Should women who own a phone, Always take permission Sometimes take permission Never take permission to use the net on their phone? क्या महिलाओं को अपने खुद के फोन पर नेट चलाने के लिए हमेशा किसी से इजाज़त लेनी चाहिए कभी-कभी इजाजत लेनी चाहिए कभी भी इजाजत नहीं लेनी चाहिए [note for enumerator: in case the respondent only says ‘yes’, then ask for ‘always or sometimes’; if the respondent says ‘no’, the…	. Always take permission हमेशा ही इजाज़त लेनी चाहिए 2. Sometimes take permission कभी कभी इजाज़त लेनी चाहिए 3. Never take permission कभी भी इजाज़त नहीं लेनी चाहिए	1.The double negative in the sentence was very confusing for respondents to understand and made it difficult for the moderators to gauge the respondents answer. We have reframed the question. 2. We have focused on 'owners of the phone and if they need to take permission to use net on their phone' as respondents often said that one needs to take permission before using other people's phone. we are…
Personal attitudes and gender norms	21b	New	New question developed by the team before CIs		Should women always use the phone without having to ask permission or just sometimes? क्या आपको लगता है, कि महिलाओं को हमेशा ही बिना पूछे फोन इस्तेमाल करना चाहिए या कभी कभी?	"1 - Women should be able to use the phone without asking permission sometimes महिलाओं को कभी-कभी अनुमति लिए बिना भी फोन का इस्तेमाल करना चाहिए 2 - Women should always be able to use the phone without asking permission महिलाओं को हमेशा बिना अनुमति के फोन का इस्तेमाल करना चाहिए"	Remove	Remove	1. removing this question since it is covered by the previous question
Personal attitudes and gender norms	Q22a	New	New question developed by the team before CIs		Do you think women should use the internet on a mobile phone without having anyone watch or supervise them? क्या आपको लगता है कि महिलाओं को बिना किसी कि देख रेख के मोबाईल फोन पर नेट का इस्तेमाल करना चाहिए?	1. Women should be able to use the phone without asking permission sometimes महिलाओं को कभी-कभी अनुमति लिए बिना भी फोन का इस्तेमाल करना चाहिए 2. Women should always be able to use the phone without asking permission महिलाओं को हमेशा बिना अनुमति के फोन का इस्तेमाल करना चाहिए	When women use the net on their own phone, should someone always keep a watch Sometimes keep a watch Never keep a watch on them? जब महिलायें अपने फोन पर नेट चलाती हैं तो क्या किसी को उन पर हमेशा ही नज़र रखनी चाहिए कभी कभी नज़र रखनी चाहिए कभी भी नज़र नहीं रखनी चाहिए? [note for enumerator: in case the respondent only says ‘yes’, then ask for ‘always or sometimes’; if the respondent says ‘no’, then ask…	1. Should always keep a watch हमेशा ही नज़र रखनी चाहिए 2. Sometimes keep a watch कभी कभी नज़र रखनी चाहिए 3. Never keep a watch कभी भी नज़र नहीं रखनी चाहिए	1. this questioned contained a double negative- confusing for both interviewer and the respondent. 2. regarding dekh-rekh: dekh rekh was not understood by respondents. some respondents interpreted this as 'simply looking at something'. we will be using 'nazar rakhna' which worked better with respondents 3.we are changing this question to now refer to 'own phone' or 'kudd ka phone' because one mig…
Personal attitudes and gender norms	22b	New	New question developed by the team before CIs		Should women always be able to use the internet on the phone without supervision or just sometimes? क्या आपको लगता है, कि महिलाओं को हमेशा ही बिना किसी कि देख रेख के फोन पर नेट इस्तेमाल करना चाहिए या कभी कभी?	1 - Women should be able to use the phone without asking permission sometimes 2 - Women should always be able to use the phone without asking permission	Remove	Remove	1. removing this question since it is covered by the previous question
Personal attitudes and gender norms		New	New question developed by the team in between CI rounds from learnings on the field				I’m going to now ask what you think about net use on the phone for men and women. Please tell me what you feel. अब मैं पुरुषों और महिलाओं के फ़ोन पर नेट के इस्तेमाल के बारे में कुछ पूछूंगी/पूछूँगा । कृपया मुझे बताएं कि आपको इसके बारे में क्या लगता है?		1. precursor added to ensure proper flow
Personal attitudes and gender norms	1000	New	New question developed by the team in between CI rounds from learnings on the field				Do you think educated men need oversight on their net use? क्या आपको लगता है कि पढे लिखे पुरुषों के नेट चलाने पर नजर रखने कि जरूरत है?		1. based on the responses and qualitative insights, we have added questions to understand people's perception about educated and less educated mens' and womens' use of the net. Respondents had mentioned how people with lower education levels should not use the net or should be supervised while using this. This was more commonly heard for women with lower education. These questions will help us ex…
Personal attitudes and gender norms	1001	New	New question developed by the team in between CI rounds from learnings on the field				Do you think educated women need oversight on their net use? क्या आपको लगता है कि पढ़ी लिखी महिलाओं के नेट चलाने पर नजर रखने कि जरूरत है?
Personal attitudes and gender norms	1002	New	New question developed by the team in between CI rounds from learnings on the field				Do you think less educated men need oversight on their net use? क्या आपको लगता है कि कम पढे लिखे पुरुषों के नेट चलाने पर नजर रखने कि जरूरत है?
Personal attitudes and gender norms	1003	New	New question developed by the team in between CI rounds from learnings on the field				Do you think less educated women need oversight on their net use? क्या आपको लगता है कि कम पढ़ी लिखी महिलाओं के नेट चलाने पर नजर रखने कि जरूरत है?
Personal attitudes and gender norms	Q35	Kilkari impact evaluation: Men’s survey	Men need oversight in their use of mobile phones. True or False?	True - 1 False - 2	Do you feel that men need oversight in their use of phones? क्या आपको लगता है कि पुरुषों के मोबाइल फोन के इस्तेमाल को देख रेख की जरूरत है?	1. Yes, men need oversight in their use of net phones हाँ, पुरुषों को उनके नेट फोन के इस्तेमाल को देख रेख की जरूरत है 2. No, men need oversight in their use of net phones नहीं, पुरुषों को आउनके नेट फोन के इस्तेमाल मे देसख रेख की कोई जरूरत नहीं है	Do you think married men need oversight on their net use? क्या आपको लगता है कि शादी शुदा पुरुषों के नेट चलाने पर नज़र रखने की जरूरत है?	1. Yes हाँ 2. No नहीं 3. Don’t know नहीं पता	1. we were not getting clear responses for the question. However we noticed that respondents would often distinguish between the need for oversight on unmarried vs married men/women. Plus we noticed that some women do not own/ use a phone before marriage. We feel it will be better to stick to questions about married and unmarried men's/women's use of phone as it will help us explore norms around …
Personal attitudes and gender norms	Q37	Kilkari impact evaluation: Men’s survey	Women need oversight in their use of mobile phones. True or False?	True - 1 False - 2	Do you feel that women need oversight in their use of phones? क्या आपको लगता है कि महिलाओं के मोबाइल फोन के इस्तेमाल को देख रेख की जरूरत है?	1. Yes, women need oversight in their use of net phones हाँ, महिलाओं को उनके नेट फोन के इस्तेमाल को देख रेख की जरूरत है 2. No, women need oversight in their use of net phones नहीं, महिलाओं को आउनके नेट फोन के इस्तेमाल मे देसख रेख की कोई जरूरत नहीं है	Do you think married women need oversight on their net use? क्या आपको लगता है कि शादी शुदा महिलाओं के नेट चलाने पर नज़र रखने की जरूरत है?	1. Yes हाँ 2. No नहीं 3. Don’t know नहीं पता	1. we were not getting clear responses for the question. However we noticed that respondents would often distinguish between the need for oversight on unmarried vs married men/women. Plus we noticed that some women do not own/ use a phone before marriage. We feel it will be better to stick to questions about married and unmarried men's/women's use of phone as it will help us explore norms around …
Personal attitudes and gender norms	Q36	Kilkari impact evaluation: Men’s survey	Boys need oversight in their use of mobile phones. True or False?	True - 1 False - 2	Do you feel that unmarried boys need oversight in their use of phones? क्या आपको लगता है कि अविवाहित लड़कों के मोबाइल फोन के इस्तेमाल को देख रेख की जरूरत है?	1. Yes, unmarried boys need oversight in their use of net phones हाँ, अविवाहित लड़कों को उनके नेट फोन के इस्तेमाल को देख रेख की जरूरत है 2. No, unmarried boys need oversight in their use of net phones नहीं, अविवाहित लड़कों को आउनके नेट फोन के इस्तेमाल मे देसख रेख की कोई जरूरत नहीं है	Do you think unmarried men need oversight on their net use? क्या आपको लगता है कि कुँवारे लड़कों के नेट चलाने पर नज़र रखने की जरूरत है?	1. Yes हाँ 2. No नहीं 3. Don’t know नहीं पता	1. 'Avivahit' was not the easiest to understand but 'kuware ladke' was easily understood. We have thus used the latter
Personal attitudes and gender norms	Q38	Kilkari impact evaluation: Men’s survey	Girls need oversight in their use of mobile phones. True or False?	True - 1 False - 2	Do you feel that unmarried girls need oversight in their use of phones? क्या आपको लगता है कि अविवाहित लड़कियों के मोबाइल फोन के इस्तेमाल को देख रेख की जरूरत है?	1. Yes, unmarried girls need oversight in their use of net phones हाँ, अविवाहित लड़कियों को उनके नेट फोन के इस्तेमाल को देख रेख की जरूरत है 2. No, unmarried girls need oversight in their use of net phones नहीं, अविवाहित लड़कियों को आउनके नेट फोन के इस्तेमाल मे देसख रेख की कोई जरूरत नहीं है	Do you think unmarried women need oversight on their net use? क्या आपको लगता है कि कुँवारी लड़कियों के नेट चलाने पर नज़र रखने की जरूरत है?	1. Yes हाँ 2. No नहीं 3. Don’t know नहीं पता	1.'Avivahit' was not the easiest to understand but 'kuwari ladkian' was easily understood. We have thus used the latter.
Personal attitudes and gender norms	Q54.19	New	New question developed by the team before CIs		Some people believe that women should only use the net for useful things, such as for studies or work. कुछ लोग मानते है कि महिलाओं को नेट को सिर्फ काम की चीजों के लिए चलाना चाहिए, जैसे कि पढ़ाई या काम के लिए	1. I agree 2. I somewhat agree 3. I do not agree 4. I am not sure	Should women use the net only for work related things or education? क्या महिलाओं को हमेशा काम की चीज़ या पढ़ाई के लिए ही नेट चलाना चाहिए?	1. Yes हाँ 2. No नहीं 3. Don’t know नहीं पता	1. We have reframed it to match the structure of the previous questions and ensure a proper flow/ smooth conversation. 2. We are adding a similar question for men and are using the word 'hamesha' to stress on if women/ men should ONLY use the net for work/ education related things. 3. We are moving the examples (like work and studies) to the main question itself as it was understood better and he…
Personal attitudes and gender norms	Q54.19a	New	New question developed by the team in between CI rounds from learnings on the field				Should men use the net only for work related things or education? क्या पुरुषों को हमेशा काम की चीज़ या पढ़ाई के लिए ही नेट चलाना चाहिए?	1. Yes हाँ 2. No नहीं 3. Don’t know नहीं पता
Personal attitudes and gender norms	54.18a	New	New question developed by the team before CIs		Some people believe that men from respectable families/ good homes should not use the net on a phone. What do you think about this? कुछ लोग मानते है कि अच्छे घरों के पुरुषोंको फ़ोन पर नेट का इस्तेमाल नही करना चाहिए I आप इसके बारे में क्या सोचते है?	I agree that men from respectable families should not use net on a mobile phone हाँ मैं इस बात से पूरी तरह से सहमत हूँ I somewhat agree that men from respectable families should not use net on a mobile phone हाँ मैं इस बात से थोड़ी बहुत सहमत हूँ I do not agree. Men from respectable families should use net on a mobile phone नहीं, मैं बिल्कुल सहमत नहीं हूँ I am not sure about this नहीं पता	Remove	Remove	1.Some respondents said 'yes' but when probed further, they said everyone should use the net (problem of double negative here). Also, responses in form of a likert scale are not working here. Respondents were not familiar with the idea of graduated levels of agreement or disagreement with statements which lead to vague responses. We refined the question and responses to test the following: Should…
Personal attitudes and gender norms	54.18b	New	New question developed by the team before CIs		Some people believe that women from respectable families/ good homes should not use the net on a phone. What do you think about this? कुछ लोग मानते है कि अच्छे घरों कि महिलाओं को फ़ोन पर नेट का इस्तेमाल नही करना चाहिए I आप इसके बारे में क्या सोचते है?		Remove	Remove	1.Some respondents said 'yes' but when probed further, they said everyone should use the net (problem of double negative here). Also, responses in form of a likert scale are not working here. Respondents were not familiar with the idea of graduated levels of agreement or disagreement with statements which lead to vague responses. We refined the question and responses to test the following: Should…
Personal Information	Q47	New	New question developed by the team before CIs		Have you ever heard of “personal information”? क्या आपने कभी ‘निजी जानकारी’ के बारे में सुना है?	1. Yes, I have heard of personal information हाँ, मैंने ‘निजी जानकारी’ के बारे मे सुना है 2. No, I have not heard of personal information नहीं, मैंने ‘निजी जानकारी’ के बारे मे नहीं सुना है 3. Unsure / do not know नहीं पता	What all according to you qualifies as someone’s personal information? आपके हिसाब से किसी भी व्यक्ति की कौन-कौन सी जानकारी निजी जानकारी या personal जानकारी होती है? [Note to the enumerator: DO NOT read the responses]	1. Name नाम 2. Birthday जनमदिन 3. Sex लिंग 4. Religion धर्म 5. Marital Status वैवाहिक स्थिति 6. Home address घर का पता 7. Educational attainment शिक्षा का स्तर 8. Phone number फोन नंबर 9. Place of birth जन्म स्थान 10. Caste जाति 11. Signature हस्ताक्षर 12. My photo मेरा फोटो 13. Occupation काम धंधा 14. The information the doctor or hospital may have about you डॉक्टर या अस्पताल के पास आपके बारे मे…	1. We tested 'niji jaankari' and 'personal jaankari' for this question. However, respondents interpreted personal information as 'news, things that they keep to themselves (like secrets or family issues), posts of oneself on facebook or other social media. They did not know of personal information as atechnical term (manner in which we intended for it to be known) we are changing this question to…
Personal Information		Conduct of Privacy Survey, Government of Philippines	Institutions usually request for certain information whenever you apply for a product/service or make a transaction. Please tell me which of these personal information are you willing to share at any given instance without thinking twice. Which else?	1. Age 2. Name 3. Birthday 4. Sex 5. Religion 6. Marital Status 7. Citizenship 8. Home address 9. Educational attainment 10. Height 11. Telephone number 12. Weight 13. Place of birth 14. Name of parents 15. Race 16. Signature 17. Name of spouse 18. Picture 19. Email address 20. Health status 21. Place of work 22. Ethnic origin 23. Username 24. Uploading of ID 25. Previous or current health record…	[Companies usually request for certain information whenever you would like to get some services from them. Please tell me which of these is personal information that you could give to any company without hesitation/worry. [Read the list]] Often some companies, in return for providing some services, ask us for some information about ourselves. Please tell me what kinds of personal information ther…	1. Name नाम 2. Birthday जनमदिन 3. Sex लिंग 4. Religion धर्म 5. Marital Status वैवाहिक स्थिति 6. Home address घर का पता 7. Educational attainment शिक्षा का स्तर 8. Phone number फोन नंबर 9. Place of birth जन्म स्थान 10. Caste जाति 11. Signature हस्ताक्षर 12. My photo मेरा फोटो 13. Occupation काम धंधा 14. The information the doctor or hospital may have about you डॉक्टर या अस्पताल के पास आपके बारे मे…
Personal Information		New	New question developed by the team before CIs		[Just for your information, by “personal information” we mean details that are about you.] To let you know, by ‘personal information’ we mean any information such as: आपको बता दें कि, ‘निजी जानकारी’ से हमारा मतलब ऐसी जानकारी से है, जैसे कि - ● Your name, age, address, and birthday are personal information. आपका नाम, उम्र, घर का पता या जन्म तिथि निजी जानकारी है ● Your phone number, Aadhaar number …		Just for your information, by “personal information” we mean details that are about you. These are things like your name, age, address, and birthday. This is also your phone number, Aadhaar number, PAN number, bank account number. This is also your fingerprint, signature, and things your doctor asks you or sees in you. This is also your phone password or pin And, if someone goes on net, personal …
Personal Information	Q74	New			The photos/videos/information that you put on Facebook, Instagram, Moj or other apps like these - mostly, who can see these? आप फेस्बूक, इंस्टाग्राम, मोज, या ऐसे ही अन्य ऐप पर जो फोटो/वीडियो/जानकारी डालते है, ज्यादातर उसे कौन-कौन देख सकता है?	1. Anyone कोई भी 2. Only some people सिर्फ कुछ लोग 9898. Don't know/remember नहीं पता	[if the respondent uses social media] ​​The photos/videos/information that you put on Facebook, Instagram, or other apps like these - mostly, who can see these? Anyone Only those who are connected to you on facebook, instagram or other apps Only you आप फेस्बूक, इंस्टाग्राम, या ऐसे ही अन्य ऐप पर जो फोटो/वीडियो/जानकारी डालते है, ज्यादातर उसे कौन-कौन देख सकता है? कोई भी सिर्फ वो लोग जो आपसे Facebook…	1. Anyone कोई भी 2. Only those who are connected to you on facebook, instagram or other apps सिर्फ वो लोग जो आपसे फेस्बूक इंस्टाग्राम या ऐसे ही ऐप पर जुड़े हैं 3. Only you सिर्फ आप 9898. Don't know/remember नहीं पता	1. As some respondents said, 'those in their list/those who they are connected to', we have added that as a response option and have removed 'only some people'.
Personal Information	Q75.01	New			A. The information that you post on Facebook/Instagram/Moj - who can and can’t see this - how much is this in your control? Facebook/Instagram/Moj पर आप जो जानकारी डालते हैं उस जानकारी को कौन देख सकता है और कौन नहीं देख सकता है, यह किस हद तक आपके हाथ में हैं?	1. [Complete control] Entirely पूरी तरह से 2. [Some control] To some extent कुछ हद तक 3. [No control in my hands] Not in my hands at all बिल्कुल भी मेरे हाथ में नहीं है 4. Don’t know पता नहीं	if the respondent uses social media] The photos/videos/info you put up on Facebook/Instagram/WhatsApp - can you stop people from being able to view it? जो फोटो/वीडियो या जानकारी आप Facebook/Instagram/Whatsapp पर डालते हैं, क्या आप किसी को ये देखने से रोक सकते हैं?	1.Yes हाँ 2. No नहीं 3. Don’t know पता नहीं	1.this question was not clear. we rephrased it, keeping in mind the objective of the question and asking if the repondent can stop someone from viewing their information/ videos on facebook, instagram, whatsapp (only mentioning apps that are mostly used in the region). Response options have been edited accordingly. 2. just mentioning 'information' in the question was not enough so we added 'photo…
Personal Information	Q75.03	New			. What all you buy on the net - to what extent is this decision in your hands? आपने नेट से क्या-क्या खरीदते हैं इसका फैसला किस हद तक आपके हाथ में हैं	1. [Complete control] Entirely पूरी तरह से 2. [Some control] To some extent कुछ हद तक 3. [No control in my hands] Not in my hands at all बिल्कुल भी मेरे हाथ में नहीं है 4. Don’t know पता नहीं	Have you ever bought clothes, shoes, or any other item after watching any ad on apps like YouTube, Facebook or Instagram? क्या आपने कभी कपड़े, जूते या कुछ और सामान - YouTube,Facebook, Instagram जैसे ऐप पर कोई प्रचार या ad देख कर खरीदा है?	1. Yes हाँ 2. No नहीं	1. Based on previous field experience, the team refined V1 question as they anticipated that most people might not be aware of companies/apps influencing online shopping decision and hence, might believe that they entirely control their shopping decisions. 2.Apps and companies collecting ones information was an alien idea to the respondents. It did not resonate with their reality and worldviews. …
Personal Information	Q49	New			[How much do you understand about what companies are doing with the information they collect about you?] The information that companies collect about you and how they use it, how much do you know know about this? आपके बारे में जो जानकारी कंपनियाँ इकट्ठा करती हैं और उसका इस्तेमाल वे कैसे करते हैं, आप इसके बारे में कितना जानते है?		Remove	Remove	1. This question was refined a few times but was not understood in the three versions, even when it was informally tested with a few well educated people in the village. 2. respondents understood companies to be factories, shops, etc. Basis the finding, in one of the versions (v3) we defined what we meant by companies and framed the following question- "According to you, do apps or companies like…
Personal Information	Q50	New	New question developed by the team before CIs		Many times when we download a new app or go to a new website, before using it for the first time, we need to read some kind of notice [privacy policy] and give our permission. Have you ever seen something like this? जब भी कोई नया ऐप डाउनलोड करते है या नए वेबसाईट/ website पर जाते हैं, उसका इस्तेमाल करने से पहले हमे पढ़ने के लिए कुछ जानकारी या सूचना दी जाती है और हमसे उसके लिए सहमती मांगी जाती है। क…	1. Yes हाँ -->51 2. No नहीं -->70 9898. Don’t know/remember नहीं पता	Remove	Remove	1.Respondents did not understand this question. Even when the moderators, using qualitative probes and cues, tried explaining this question, respondents did not understand this clearly. 2.We did not get clear answers for this question as people interpreted this as entering information on the website/app before they can operate the same- like log in information (Email ID/ Phone number, Password). …
Personal Information	Q51	New	When you are asked to agree to a company’s privacy policy, how often do you read it before agreeing to it?	1. Sometimes 2. Never 3. Often 4. Always	How many times has it happened that you read the given information or policy before moving on or giving consent? कितनी बार ऐसा हुआ है कि आपने आगे बढ़ने से पहले या सहमती देने से पहले, दी गई जानकारी या सूचना को पढ़ा है?	1. Always हमेशा 2. Often अक्सर 3. Sometimes कभी कभी 4. Never कभी नहीं 5. No answer कोई उत्तर नहीं	Remove	Remove	1. Reason specified above
Personal Information	Q52	New			[If Q51 = always, often, sometimes] [When you read these kinds of notices [privacy policy], how much [of the language] do you usually understand?] When you read the given information or notices like these, how much of the things that are written do we understand? जब आप ऐसी दी गई जानकारी या सूचना पढ़ते है, वहाँ लिखी हुई चीजों के बारे मे हमें कितना समझ आता है? (Read options)	1. Everything is understood सब समझ में या जाता है 2. Somewhat/A little bit understood थोड़ा बहुत समझ में आ जाता है 3. Nothing is understood. कुछ भी नहीं समझ आता 9898. Don’t know/remember नहीं पता	Remove	Remove	1. Reason specified above
Harm (Hacking)	Q43.04a	New	New question developed by the team in between CI rounds from learnings on the field				Have you heard of phones being hacked before? क्या आपने कभी ‘फोन हैक’ होने के बारे में सुना है?		1.Female respondents confused 'hacking'/ 'hack' with 'hang'/'hanging' and some of them answered yes. But on probing about their understanding of the term 'hack', they said 'button nahi chalna'/ 'button not working'; 'memory full ho jaana'/'phones memory getting full'. 2. we tried integrating the definition of 'hacking' in the question itself and tested "kabhi khabar kuch logg durr se hi apne mobi…
Harm (Hacking)		New	New question developed by the team in between CI rounds from learnings on the field				Information on Hacking For your information, let us tell you that sometimes, someone can remotely control the phone without your knowledge - this is called hacking. For example, your photo or video being sent to someone without your knowledge Your password being changed without your knowledge Your bank account information being stolen If something like this happens then it is called 'Hacking' आपक…
Harm (Hacking)	Q43.04	After Access - Household 2022	Have your email or social media accounts ever been hijacked (Hacked)?	0 No 1 Yes, once 2 Yes, multiple times -2 Refused -1 Don't know	Has your phone ever been hacked or has personal information been stolen from your phone? क्या आपके फोन को कभी हैक किया गया है या फोन से निजी जानकारी चुराई गई है?	1. [Yes - I have experienced this] Yes - I have had this experience हाँ - मुझे यह अनुभव हुआ है 2. [No - I have not experienced this] No - I have not had this experience नहीं - मुझे यह अनुभव नहीं हुआ है 3. Don’t know पता नहीं 4. Not applicable लागू नहीं	Has your phone ever been hacked or has personal information been stolen from your phone? क्या आपका फोन कभी हैक हुआ है या आपकी जानकारी कभी चुराई गई है?	1. Yes - I have experienced this हाँ - मेरे साथ ऐसा हुआ है 2. No - I have not experienced this नहीं - मेरे साथ ऐसा नहीं हुआ है 3. Don’t know पता नहीं 4. Not applicable लागू नहीं
Harm (Hacking)	Q44a	New	New question developed by the team in between CI rounds from learnings on the field				If yes, who did this to you? ऐसा आपके साथ किसने किया था?	Spouse/ partner पति/पत्नी Other family member परिवार के अन्य सदस्य Person who I do not know कोई अनजान व्यक्ति Person who I do know, कोई अन्य व्यक्ति जिन्हे मैं जानती हूं Other specify कोई और ______
Harm (Hacking)	Q45aa	New	New question developed by the team in between CI rounds from learnings on the field				If yes to any harm, Why do you think this happened to you? ऐसा आपके साथ किस वजह से हुआ था?	Personal grudge आपसी झगड़ा Family feud पारिवारिक झगड़ा Gender (e.g, harassment that only happened because you are a man / a woman such as unwanted sexual remarks) क्यूंकी आप महिला/पुरुष हैं Caste / tribe आपकी जाति के वजह से Social or economic situation (e.g., lack of money or education आपके पैसे या पढ़ाई की कमी के वजह से Your religion आपके धर्म के वजह से
Harm (Hacking)	Q45aaa	New	New question developed by the team in between CI rounds from learnings on the field				If yes to any harm What actions have you taken after the incident? ऐसा होने के बाद (घटना) आपने क्या किया ?	Nothing, I didn't know what to do कुछ नहीं, मुझे नहीं पता था कि क्या करूं Block the communication or unfriend the person ब्लॉक कर दिया या फ्रेंड लिस्ट (सूची) से हटाना Report the incidents to the online platform घटनाओ के बारे मे किसी ऐप या साइट को कम्प्लैन्ट भेजी / शिकायत करी - जैसी कि फेस्बूक, इंस्टाग्राम या ऐसी कंपनी को शिकायत करी Report it to the local authority/ police इसकी शिकायत पुलिस को दी …
